# Supplementary material for: RealtimeDecoder: A Fast Software Module for Online Clusterless Decoding
Source: eNeuro. 2025 Dec 16;12(12):ENEURO.0252-24.2025. doi: 10.1523/ENEURO.0252-24.2025 (PMC12747469; doi:10.1523/ENEURO.0252-24.2025)
Supplement: Data 1 — This file contains the python scripts necessary to run the RealtimeDecoder software. These scripts run all processes described above. Also included in this zip file are configuration files used to customize the software for each application. The most up-to-date version of the code can be found at: https://github.com/LorenFrankLab/realtime decoder. Download Data 1, ZIP file. [file eneuro-12-ENEURO.0252-24.2025-s001.zip › realtime_decoder_eneuro/realtime_decoder/__init__.py]

from realtime_decoder.version import __version__
