# Supplementary material for: RealtimeDecoder: A Fast Software Module for Online Clusterless Decoding
Source: eNeuro. 2025 Dec 16;12(12):ENEURO.0252-24.2025. doi: 10.1523/ENEURO.0252-24.2025 (PMC12747469; doi:10.1523/ENEURO.0252-24.2025)
Supplement: Data 1 — This file contains the python scripts necessary to run the RealtimeDecoder software. These scripts run all processes described above. Also included in this zip file are configuration files used to customize the software for each application. The most up-to-date version of the code can be found at: https://github.com/LorenFrankLab/realtime decoder. Download Data 1, ZIP file. [file eneuro-12-ENEURO.0252-24.2025-s001.zip › realtime_decoder_eneuro/realtime_decoder/base.py]

from mpi4py import MPI
from enum import IntEnum
from typing import List, Dict
from abc import ABCMeta, abstractmethod

from realtime_decoder.logging_base import LoggingClass
from realtime_decoder import (
    binary_record, messages, datatypes
)

"""
Contains base objects used extensively throughout
"""

class MessageHandler(LoggingClass, metaclass=ABCMeta):
    """A base object that handles messages passed between processes
    """
    def __init__(self):
        super().__init__()

    @abstractmethod
    def handle_message(self, msg, mpi_status:MPI.Status):
        """Abstract method for handling messages"""
        pass

class MPIClass(LoggingClass):
    """A base object that can send and/or receive MPI messages
    """
    def __init__(self, comm:MPI.Comm, rank:int, config:Dict):
        self.comm = comm
        self.rank = rank
        self.config = config
        super().__init__()

class MPIRecvInterface(MPIClass, metaclass=ABCMeta):
    """A base object that can receive MPI messages
    """

    def __init__(self, comm, rank, config):
        super().__init__(comm, rank, config)

    @abstractmethod
    def receive(self):
        pass

class StandardMPIRecvInterface(MPIRecvInterface):
    """A base object that receives MPI messages with a given tag
    """

    def __init__(
        self, comm:MPI.Comm, rank:int, config:Dict,
        msg_tag:int, msg_handler
    ):
        super().__init__(comm, rank, config)
        self._msg_handler = msg_handler
        self._msg_tag = msg_tag

        self._mpi_status = MPI.Status()
        self._req = self.comm.irecv(tag=self._msg_tag)

    def receive(self) -> None:
        """Receives a message, and if available, immediately
        passes it to its message handler for processing
        """
        rdy, msg = self._req.test(status=self._mpi_status)
        if rdy:
            self._msg_handler.handle_message(
                msg, self._mpi_status
            )
            self._req = self.comm.irecv(tag=self._msg_tag)

class MPISendInterface(MPIClass, metaclass=ABCMeta):
    """Base class for object that can receive MPI messages
    """

    def __init__(self, comm, rank, config):
        super().__init__(comm, rank, config)

    @abstractmethod
    def send_record_register_messages(self):
        """Abstract method for sending binary record information
        that should be registered"""
        pass

class StandardMPISendInterface(MPISendInterface):
    """A base object that sends MPI messages
    """

    def __init__(self, comm:MPI.Comm, rank:int, config:Dict):
        super().__init__(comm, rank, config)

    def send_record_register_messages(
        self, msgs:List[messages.BinaryRecordType]
    ) -> None:

        """Sends binary record information to the global records
        manager

        Parameters
        ----------
        msgs : list of type messages.BinaryRecordType
            Binary record registration messages
        """

        for msg in msgs:
            # self.class_log.info(f"Sending {msg}")
            self.comm.send(
                obj=msg, dest=self.config["rank"]["supervisor"][0],
                tag=messages.MPIMessageTag.COMMAND_MESSAGE
            )
        
        self.comm.send(
            obj=messages.BinaryRecordSendComplete(),
            dest=self.config['rank']['supervisor'][0],
            tag=messages.MPIMessageTag.COMMAND_MESSAGE
        )

    def send_alive_message(self) -> None:
        
        """Notifies supervisor that the process is still
        alive
        """

        self.comm.send(
            1, dest=self.config['rank']['supervisor'][0],
            tag=messages.MPIMessageTag.PROCESS_IS_ALIVE
        )
        
class RealtimeProcess(MPIClass, metaclass=ABCMeta):
    """Base class for processes
    """

    def __init__(self, comm:MPI.Comm, rank:int, config:Dict):

        super().__init__(comm, rank, config)

    @abstractmethod
    def main_loop(self):
        """Abstract method for the while loop that a process
        should run"""
        pass


class BinaryRecordBase(LoggingClass, metaclass=ABCMeta):
    """The base class for objects that can write binary records to disk.
    
    Init parameters
    ---------------
    rec_ids : list of int, optional
        Record ids that can be written. Default is empty list
    rec_labels : list of a list of str, optional
        Labels for each rec_id. Default is empty list
    rec_formats : list of a list of str, optional
        Struct formats for each rec_id. Default is empty list
    send_interface : object of type MPISendInterface, optional
        An object responsible for sending messages via MPI
    manager_label : str, optional
        Denotes the global records manager to which this class
        can send its binary record information
    """

    def __init__(
        self, *, rank:int=-1,
        rec_ids:List[int]=[],
        rec_labels:List[List[str]]=[],
        rec_formats:List[List[str]]=[],
        send_interface:MPISendInterface=None,
        manager_label='state'
    ):

        super().__init__()
        self._rec_writer = None

        self.rank = rank
        self._rec_ids = rec_ids
        self._rec_labels = rec_labels
        self._rec_formats = rec_formats
        self.send_interface = send_interface
        self._manager_label = manager_label

    def setup_mpi(self) -> None:
        """Sends binary records to global records manager
        """
        if self.send_interface is None:
            raise Exception(
                f"{self.__class__.__name__} does not send record registration messages"
            )

        self.send_interface.send_record_register_messages(self.get_records())
    
    def get_records(self) -> List[messages.BinaryRecordType]:
        """Gets binary record information

        Returns
        -------
        messages : list of type BinaryRecordType
        """

        messages = []
        for rec_id, labels, rec_fmt in zip(self._rec_ids, self._rec_labels, self._rec_formats):
            messages.append(
                self._get_register_rec_type_message(
                    rec_id, labels, rec_fmt
                )
            )

        return messages

    def _get_register_rec_type_message(
        self, rec_id:int, rec_labels:List[str],
        rec_struct_fmt:str) -> messages.BinaryRecordType:
        """Get binary record information stored in a message object

        Parameters
        ----------
        rec_id : int
            Record ID
        rec_labels : list of str
            Labels describing the record
        rec_struct_format : str
            Struct format describing the record

        Returns
        -------
        A message containing the binary record information, of type BinaryRecordType
        """
        if self._rec_writer is not None:
            raise binary_record.BinaryRecordsError(
                f"Attempting to register rec_id {rec_id}, rec_label {rec_labels}, rec_struct_fmt "
                f"{rec_struct_fmt} but cannot add more record types when file has already been "
                "created."
            )
        else:
            return messages.BinaryRecordType(
                self._manager_label, rec_id, rec_labels, rec_struct_fmt
            )

    def set_record_writer_from_message(self, message:messages.BinaryRecordCreate) -> None:
        """Sets the record writer for this class

        Parameters
        ----------
        message : object of type messages.BinaryRecordCreate
            message containing relevant information for creating the record writer
        """
        self.class_log.info("Setting record writer from message")
        if self._rec_writer:
            if self._rec_writer.is_open:
                raise binary_record.BinaryRecordsError(
                    "Attempting to set record writer when current record file is still open!"
                )
            else: # ok to open new writer
                self._rec_writer = binary_record.BinaryRecordsFileWriter(message, self.rank)
        else:
            self._rec_writer = binary_record.BinaryRecordsFileWriter(message, self.rank)

    def start_record_writing(self) -> None:
        """Starts record writing
        """
        self.class_log.info('Starting record writer.')

        if self._rec_writer is None:
            raise binary_record.BinaryRecordsError("Can't start recording, record file never set!")
        
        self._rec_writer.start_record_writing()

    def stop_record_writing(self) -> None:
        """Stops record writing
        """
        if self._rec_writer is not None:
            self._rec_writer.close()

    def write_record(self, rec_id:int, *args) -> bool:
        """Writes record to disk

        Parameters
        ---------
        rec_id : int
            Record id
        args : variable types
            Data for the specific rec id
        Returns
        -------
        True if record written, False otherwise
        """

        if rec_id not in self._rec_ids:
            raise binary_record.BinaryRecordsError(
                f'{self.__class__.__name__} attempted to write unregistered id. '
                f"rec_id {rec_id}, record: {args}"
            )
        if self._rec_writer and self._rec_writer.is_open:
            self._rec_writer.write_rec(rec_id, *args)
            return True
        return False
    

class DataSourceReceiver(MPIClass, metaclass=ABCMeta):
    """An abstract class that ranks should use to communicate between
    neural data sources.

    This class should not be instantiated, only its subclasses.
    """

    def __init__(self, comm, rank, config, datatype:datatypes.Datatypes):

        super().__init__(comm, rank, config)
        self.datatype = datatype

    @abstractmethod
    def register_datatype_channel(self, channel):
        """"""
        pass

    @abstractmethod
    def activate(self):
        """Activate datastream such that valid data may be (i.e. if available)
        returned"""
        pass

    @abstractmethod
    def deactivate(self):
        """Deactivate datastream such that no data sample will be returned"""
        pass

    @abstractmethod
    def stop_iterator(self):
        """Stop streaming data altogether"""
        pass

    @abstractmethod
    def __next__(self):
        """Return the next data sample, if it is ready"""
        pass

class Decoder(LoggingClass, metaclass=ABCMeta):
    """Base class for object that implements a decoding algorithm"""

    def __init__(self):
        super().__init__()

    @abstractmethod
    def add_observation(self):
        """Add new observation to the decoder"""
        pass

    @abstractmethod
    def update_position(self):
        """Update current estimate of the position"""
        pass

class PositionMapper(LoggingClass, metaclass=ABCMeta):
    """Base class for object that maps position from one coordinate
    system to another"""

    def __init__(self):
        super().__init__()

    @abstractmethod
    def map_position(self):
        """Map position from one coordinate system to another"""
        pass
