# Supplementary material for: RealtimeDecoder: A Fast Software Module for Online Clusterless Decoding
Source: eNeuro. 2025 Dec 16;12(12):ENEURO.0252-24.2025. doi: 10.1523/ENEURO.0252-24.2025 (PMC12747469; doi:10.1523/ENEURO.0252-24.2025)
Supplement: Data 1 — This file contains the python scripts necessary to run the RealtimeDecoder software. These scripts run all processes described above. Also included in this zip file are configuration files used to customize the software for each application. The most up-to-date version of the code can be found at: https://github.com/LorenFrankLab/realtime decoder. Download Data 1, ZIP file. [file eneuro-12-ENEURO.0252-24.2025-s001.zip › realtime_decoder_eneuro/realtime_decoder/binary_record.py]

import os
import time
import json
import struct
import numpy as np
import pandas as pd

from collections import OrderedDict
from enum import IntEnum
from typing import List

from realtime_decoder import logging_base, messages

"""Contains objects relevant to reading and writing records in binary form"""

class RecordIDs(IntEnum):
    """The numeric ID for each record type
    """

    RIPPLE_STATE = 1
    ENCODER_QUERY = 2
    ENCODER_OUTPUT = 3
    DECODER_OUTPUT = 4
    DECODER_MISSED_SPIKES = 5
    LIKELIHOOD_OUTPUT = 6
    OCCUPANCY = 7
    #####################################################################################################################################
    # This one is only temporary for testing. Remove when finalized
    POS_INFO = 8
    #####################################################################################################################################

    STIM_STATE = 10
    STIM_LOCKOUT = 11
    STIM_MESSAGE = 12
    STIM_HEAD_DIRECTION = 13
    STIM_RIPPLE_DETECTED = 14
    STIM_RIPPLE_END = 15
    STIM_RIPPLE_EVENT = 16

    RIPPLE_DETECTED = 20
    RIPPLE_END = 21
    RIPPLE_EVENT = 22

    TIMING = 100

class BinaryRecordsError(Exception):
    """An exception raised when an error occurs in handling binary
    record data
    """
    def __init__(self, value, **kwargs):
        self.value = value
        self.data = kwargs

    def __str__(self):
        return repr(self.value) + '\n' + repr(self.data)


class BinaryRecordsManager(object):
    """
    Keeps track of binary records. Can handle records from multiple processes

    Init parameters
    ---------------
    manager_label: str
        Label describing this manager
    save_dir : str, optional
        Directory to save files to. Default is current working directory
    file_prefix : str
        Prefix for written files. Default is nothing
    file_postfix : str
        Postfix for written files. Default is nothing
    """
    def __init__(
        self, manager_label:str, num_digits:int=2,
        save_dir:str='', file_prefix:str='',
        file_postfix:str=''
    ):

        self._manager_label = manager_label
        self._save_dir = save_dir
        self._file_prefix = file_prefix
        self._file_postfix = file_postfix
        self._num_digits = num_digits
        self._rec_format_dict = {}
        self._rec_label_dict = {}
        self._next_file_index = 1

    def register_rec_type_message(
        self, rec_type_message:messages.BinaryRecordType
    ) -> None:

        """Register a binary record type message
        """
        if rec_type_message.manager_label != self._manager_label:
            raise BinaryRecordsError(
                "Trying to register record type with wrong manager: "
                f"record manager_label={rec_type_message.manager_label}, "
                f"manager manager_label={self._manager_label}"
            )
        self._register_rec_type(
            rec_type_message.rec_id,
            rec_type_message.rec_labels,
            rec_type_message.rec_struct_fmt
        )

    def _register_rec_type(
        self, rec_id:int, rec_labels:List[str], rec_struct_fmt:List[str]
    ) -> None:
        
        """Register binary record information
        """

        if self._next_file_index > 1:
            raise BinaryRecordsError(
                "Cannot add more record types after manager has created a file. A programming error "
                f" must have occured. Tried to add {rec_id}, {rec_labels}, {rec_struct_fmt}"
            )
        else:
            if rec_id in self._rec_format_dict:
                if (
                    (rec_labels != self._rec_label_dict[rec_id]) or 
                    (rec_struct_fmt != self._rec_format_dict[rec_id])
                ):
                    raise BinaryRecordsError(
                        "Record ID already exists and id or format does not match. "
                        f"old rec: ({rec_id}, {self._rec_label_dict[rec_id]}, {self._rec_format_dict[rec_id]} "
                        f"new rec: ({rec_id}, {rec_labels}, {rec_struct_fmt}"
                    )
            self._rec_format_dict.update({rec_id: rec_struct_fmt})
            self._rec_label_dict.update({rec_id: rec_labels})

    def get_new_writer_message(self):
        """Obtain a message that will be used to instantiate a writer object"""

        message = messages.BinaryRecordCreate(
            self._manager_label, self._next_file_index, self._save_dir, self._file_prefix,
            self._file_postfix, self._rec_label_dict, self._rec_format_dict, self._num_digits
        )
        self._next_file_index += 1

        return message

def _get_absolute_path(
    save_dir:str, file_prefix:str, rank:int, num_digits:int,
    manager_label:str, file_postfix:str
) -> str:
    
    """Gets absolute path

    Parameters
    ----------
    save_dir : str, optional
        Directory to save files to. Default is current working directory
    file_prefix : str
        Prefix for written files. Default is nothing
    rank : int
        MPI rank of this writer
    manager_label: str
        Label describing this manager
    file_postfix : str
        Postfix for written files. Default is nothing

    Returns
    -------
    Absolute path, of type str
    """
    return os.path.join(
        save_dir,
        f"{file_prefix}.{rank:0{num_digits}d}.{manager_label}.{file_postfix}"
    )


class BinaryRecordsFileWriter(logging_base.LoggingClass):
    """
    File handler for a single Binary Records file.

    Current can only be created through a BinaryRecordCreateMessage (primarily for remote file
    creation).

    The file name will be defined by the BinaryRecordCreateMessage's attributes and the mpi_rank
    parameter if specified: <file_prefix>.<manager_label>.<mpi_rank>.<file_postfix>

    A Binary Records file consists of a JSON header prepended to the file that must define the
    following entries:
        file_prefix: The root file name that is shared if a data store spans multiple files
        file_id: A unique ID for the given file
        name: Descriptive label (shared across all files)
        rec_type_spec: The format (python struct - format character) of all possible recs

    What follows is a binary blob that contains a list of records with the following format:
        <rec_ind (uint32)> <rec_type (uint8)> <rec_data>

    Each record type with unique ID must be specified in rec_type_spec using python struct's
    format character syntax (don't prepend with a byte order character).

    Each record type has a fixed size that is implicitly defined by its format string.

    Init parameters
    ---------------
    create_message : message of type messages.BinaryRecordCreate
        Relevant information needed for file writing
    mpi_rank : int
        MPI rank of this class
    """

    def __init__(self, create_message:messages.BinaryRecordCreate, mpi_rank:int):

        super().__init__()

        self._rank = mpi_rank

        self._manager_label = create_message.manager_label
        self._file_id = create_message.file_id
        self._save_dir = create_message.save_dir
        self._file_prefix = create_message.file_prefix
        self._file_postfix = create_message.file_postfix
        self._rec_label_dict = create_message.rec_label_dict
        self._rec_format_dict = create_message.rec_format_dict
        self._num_digits = create_message.num_digits

        self._file_handle = None
        self._rec_counter = 0

    def start_record_writing(self):
        """Initializes the record writing process by opening the
        output file and writing its header"""
        
        header = json.dumps(
            OrderedDict(
                [('file_prefix', self._file_prefix),
                ('file_id', self._file_id),
                ('mpi_rank', self._rank),
                ('manager_label', self._manager_label),
                ('rec_formats', self._rec_format_dict),
                ('rec_labels', self._rec_label_dict)]
            )
        )

        self._file_handle = open(
            _get_absolute_path(
                self._save_dir, self._file_prefix, self._rank,
                self._num_digits, self._manager_label, self._file_postfix
            ),
            'wb'
        )
        self._file_handle.write(bytearray(header, encoding='utf-8'))

        self.class_log.info(
            "Wrote binary record file header to "
            f"{self._file_handle.name}"
        )

    def write_rec(self, rec_type_id:int, *args) -> None:
        """Writes binary record

        Parameters:
        -----------
        rec_type_id : int
            ID of the record type
        args : variable types
            Data for the specific rec id
        """
        try:
            rec_bytes = struct.pack(
                '=QBq' + self._rec_format_dict[rec_type_id],
                self._rec_counter, rec_type_id, time.time_ns(),
                *args
            )
            self._file_handle.write(rec_bytes)
            self._rec_counter += 1
        except struct.error as ex:
            raise BinaryRecordsError(
                f"Data does not match record {rec_type_id}'s data format",
                rec_type_id=rec_type_id, rec_type_fmt=self._rec_format_dict[rec_type_id],
                rec_data=args, orig_error=ex
            ) from ex

    def __del__(self):
        # shouldn't be necessary but automatic cleanup just in case
        if self._file_handle is not None:
            self._file_handle.close()

    @property
    def is_open(self) -> bool:
        """Whether or not this writer has an open file handle
        """
        if self._file_handle is None:
            return False

        return not self._file_handle.closed

    def close(self) -> None:
        """Closes any open file handles
        """
        if self._file_handle is not None:
            self._file_handle.close()

class BinaryRecordsFileReader(logging_base.LoggingClass):
    """Reads a binary record file"""

    def __init__(
        self, save_dir, file_prefix, mpi_rank, num_digits,
        manager_label, file_postfix, *, metadata=False
    ):

        super().__init__()

        # self._save_dir = save_dir
        # self._file_prefix = file_prefix
        self._mpi_rank = mpi_rank
        # self._num_digits = num_digits
        # self._manager_label = manager_label
        # self._file_postfix = file_postfix
        self._metadata = metadata

        self._file_handle = None
        self._header = None
        self._data_start_byte = None


        self._filepath = _get_absolute_path(
            save_dir, file_prefix, mpi_rank, num_digits,
            manager_label, file_postfix
        )

        if not os.path.isfile(self._filepath):
            raise Exception(f"File {self._filepath} not found")

        self._extract_header()

    def _extract_header(self):

        with open(self._filepath, 'rb') as f:

            f.seek(0)
        
            header_bytes = bytearray()
            read_byte = f.read(1)

            if read_byte != b'{':
                raise BinaryRecordsError(
                    'Not a Binary Records file, JSON header not found at first byte.',
                    file_path=self._filepath, read_byte=read_byte
                )

            level = 0
            while read_byte:
                header_bytes.append(ord(read_byte))
                if read_byte == b'{':
                    level += 1
                elif read_byte == b'}':
                    level -= 1

                if level == 0:
                    break
                elif len(header_bytes) >= 10000:
                    raise BinaryRecordsError(
                        'Could not find end of JSON header before 10000 byte header limit.',
                        file_path=self._filepath
                    )

                read_byte = f.read(1)

            if level != 0:
                raise BinaryRecordsError(
                    'Could not find end of JSON header before end of file.',
                    file_path=self._filepath
                )

            self._data_start_byte = f.tell()

            self._header = json.loads(header_bytes.decode('utf-8'))

    def _read_record(self):
        # Assuming file_handle pointer is aligned to the beginning of a message
        # read header
        # cpdef unsigned long long rec_ind
        # cpdef unsigned char rec_type_id
        rec_head_bytes = self._file_handle.read(struct.calcsize('=QBq'))
        if not rec_head_bytes:
            return None

        try:
            rec_ind, rec_type_id, rec_time = struct.unpack('=QBq', rec_head_bytes)

            rec_fmt = self._header['rec_formats'][str(rec_type_id)]
            rec_data_bytes = self._file_handle.read(struct.calcsize('=' + rec_fmt))
            rec_data = struct.unpack('=' + rec_fmt, rec_data_bytes)
        except struct.error as ex:
            raise BinaryRecordsError(
                'File might be corrupted, record does not match format or unexpected EOF.',
                file_path=self._filepath
            )

        return rec_type_id, rec_ind, rec_time, rec_data

    def __iter__(self):
        return self

    def __next__(self):
        rv = self._read_record()
        if rv is None:
            raise StopIteration
        else:
            return rv

    def _get_rec_labels(self):
        return {int(key): value for key, value in self._header['rec_labels'].items()}

    def _bytes_to_string(self, c_bytes):
        return c_bytes.split(b'\0')[0].decode('utf-8')

    def convert_to_pandas(self):
        """Convert binary record file to a dictionary of pandas dataframes"""

        # find start of data
        self._file_handle = open(self._filepath, 'rb')
        self._file_handle.seek(self._data_start_byte)

        columns = self._get_rec_labels()
        data_dict = {key: [] for key in columns.keys()}

        rec_count = 0
        if self._metadata:
            for rv in self: # (rec_id, rec_ind, rec_time, rec_data)

                data_dict[rv[0]].append((rv[1], rv[2], self._mpi_rank, self._filepath) + rv[3])

            panda_frames = {
                key: pd.DataFrame(
                    data=data_dict[key],
                    columns=['rec_ind', 'rec_time', 'mpi_rank', 'file_path'] + columns[key]
                )
                for key in columns.keys()
            }
        else:
            for rv in self:
                data_dict[rv[0]].append((rv[1], rv[2]) + rv[3])

            panda_frames = {
                key: pd.DataFrame(
                    data=data_dict[key],
                    columns=['rec_ind', 'rec_time'] + columns[key]
                )
                for key in columns.keys()
            }

        # Converting bytes into strings
        for rec_id, table in panda_frames.items():
            if len(table) > 0:
                for col_name in table:
                    if table[col_name].dtype == np.object:
                        if isinstance(table[col_name].iloc[0], bytes):
                            table[col_name] = table[col_name].apply(self._bytes_to_string)

        panda_numeric_frames = {
            key: df.apply(pd.to_numeric, errors='ignore')
            for key, df in panda_frames.items()
        }

        self._file_handle.close()

        return panda_numeric_frames

    @property
    def filepath(self):
        return self._filepath
