# Supplementary material for: RealtimeDecoder: A Fast Software Module for Online Clusterless Decoding
Source: eNeuro. 2025 Dec 16;12(12):ENEURO.0252-24.2025. doi: 10.1523/ENEURO.0252-24.2025 (PMC12747469; doi:10.1523/ENEURO.0252-24.2025)
Supplement: Data 1 — This file contains the python scripts necessary to run the RealtimeDecoder software. These scripts run all processes described above. Also included in this zip file are configuration files used to customize the software for each application. The most up-to-date version of the code can be found at: https://github.com/LorenFrankLab/realtime decoder. Download Data 1, ZIP file. [file eneuro-12-ENEURO.0252-24.2025-s001.zip › realtime_decoder_eneuro/realtime_decoder/datatypes.py]

import struct
from enum import IntEnum

from realtime_decoder import messages

"""Describes the type of external data (typically coming from data acquisition)
that can be processed by the system"""

class Datatypes(IntEnum):
    '''Numerical "tag" for external data that can be processed by the system'''
    LFP = 1
    SPIKES = 2
    POSITION = 3
    LINEAR_POSITION = 4 # not currently used

# Data returned by DataSourceReceivers
class SpikePoint(messages.PrintableClass):
    """Object describing a single spike event"""

    def __init__(self, timestamp, elec_grp_id, data, t_send_data, t_recv_data):

        self.timestamp = timestamp
        self.elec_grp_id = elec_grp_id
        self.data = data
        self.t_send_data = t_send_data
        self.t_recv_data = t_recv_data

class LFPPoint(messages.PrintableClass):
    """Object describing a single LFP data sample"""

    def __init__(self, timestamp, elec_grp_ids, data, t_send_data, t_recv_data):
        
        self.timestamp = timestamp
        self.elec_grp_ids = elec_grp_ids
        self.data = data
        self.t_send_data = t_send_data
        self.t_recv_data = t_recv_data

class CameraModulePoint(messages.PrintableClass):
    """Object describing a single data sample coming from a camera"""

    def __init__(
        self, timestamp, segment, position,
        x, y, x2, y2, t_recv_data
    ):

        self.timestamp = timestamp
        self.segment = segment
        self.position = position
        self.x = x
        self.y = y
        self.x2 = x2
        self.y2 = y2
        self.t_recv_data = t_recv_data

##########################################################################
# These are not currently being used
class RawPosPoint(messages.PrintableClass):
    def __init__(self, timestamp, x1, y1, x2, y2, camera_id):
        self.timestamp = timestamp
        self.x1 = x1
        self.y1 = y1
        self.x2 = x2
        self.y2 = y2
        self.camera_id = camera_id


class PosPoint(messages.PrintableClass):
    def __init__(self, timestamp, x, y, camera_id):
        self.timestamp = timestamp
        self.x = x
        self.y = y
        self.camera_id = camera_id


class DigIOStateChange(messages.PrintableClass):
    def __init__(self, timestamp, port, io_dir, state):
        self.timestamp = timestamp
        self.port = port
        self.io_dir = io_dir        # 1 - input, 0 - output
        self.state = state


class SystemTimePoint(messages.PrintableClass):
    def __init__(self, timestamp, tv_sec, tv_nsec):
        self.timestamp = timestamp
        self.tv_sec = tv_sec
        self.tv_nsec = tv_nsec
##########################################################################
