# Supplementary material for: RealtimeDecoder: A Fast Software Module for Online Clusterless Decoding
Source: eNeuro. 2025 Dec 16;12(12):ENEURO.0252-24.2025. doi: 10.1523/ENEURO.0252-24.2025 (PMC12747469; doi:10.1523/ENEURO.0252-24.2025)
Supplement: Data 1 — This file contains the python scripts necessary to run the RealtimeDecoder software. These scripts run all processes described above. Also included in this zip file are configuration files used to customize the software for each application. The most up-to-date version of the code can be found at: https://github.com/LorenFrankLab/realtime decoder. Download Data 1, ZIP file. [file eneuro-12-ENEURO.0252-24.2025-s001.zip › realtime_decoder_eneuro/realtime_decoder/messages.py]

# Messages passed around between different processes
import numpy as np

from enum import IntEnum
from typing import Sequence, Dict

"""Contains objects relevant to messages that are passed
between MPI processes. These are different from data originating
from neural sources; for those see datatypes.py"""

class MPIMessageTag(IntEnum):
    """Tags for messages passed between MPI processes
    """

    COMMAND_MESSAGE = 1
    FEEDBACK_DATA = 2
    TIMING_MESSAGE = 3
    PROCESS_IS_ALIVE = 4
    GUI_COMMAND_MESSAGE = 5
    GUI_PARAMETERS = 6

    SIMULATOR_LFP_DATA = 10
    SIMULATOR_SPK_DATA = 11
    SIMULATOR_POS_DATA = 12
    SIMULATOR_LINPOS_DATA = 13

    SPIKE_DECODE_DATA = 20
    STIM_DECISION = 21
    POSTERIOR = 22
    VEL_POS = 23
    LFP_TIMESTAMP = 24
    RIPPLE_DETECTION = 25

    ARM_EVENTS = 30
    REWARDS = 31
    DROPPED_SPIKES = 32

class PrintableClass(object):
    """Contains repr to print out object so its attributes can be seen easily
    """

    def __repr__(self):
        return f'<{self.__class__.__name__} at {hex(id(self))}>: {self.__dict__}'

class BinaryRecordCreate(PrintableClass):
    """Message used by BinaryRecordsManager to notify other classes
    of relevant information that will be used for writing binary
    records
    """

    def __init__(self, manager_label, file_id, save_dir, file_prefix,
        file_postfix, rec_label_dict, rec_format_dict, num_digits):

        self.manager_label = manager_label
        self.file_id = file_id
        self.save_dir = save_dir
        self.file_prefix = file_prefix
        self.file_postfix = file_postfix
        self.rec_label_dict = rec_label_dict
        self.rec_format_dict = rec_format_dict
        self.num_digits = num_digits


class BinaryRecordType(PrintableClass):
    """A class containing relevant information for a particular
    binary record type
    """

    def __init__(self, manager_label, rec_id, rec_labels, rec_struct_fmt):
        self.manager_label = manager_label
        self.rec_id = rec_id
        self.rec_labels = rec_labels
        self.rec_struct_fmt = rec_struct_fmt

class BinaryRecordSendComplete(PrintableClass):
    """Signifies to the main process that all binary record
    registration messages have been sent
    """

    def __init__(self):
        pass

class TrodeSelection(PrintableClass):
    """Tells a process which trodes should be managed

    Init parameters
    ---------------
    trodes : Sequence of type int
        The trodes that will be managed
    """

    def __init__(self, trodes:Sequence[int]):
        self.trodes = trodes

class StartRecordMessage(PrintableClass):
    """Tells a process to start record writing
    """

    def __init__(self):
        pass

class ActivateDataStreams(PrintableClass):
    """Message used to tell data sources to be activated
    """

    def __init__(self):
        pass

class StartupSignal(PrintableClass):
    """Control signal sent by GUI to initiate startup
    """

    def __init__(self):
        pass

class TerminateSignal(PrintableClass):
    """Communicates that a process should be terminated
    """

    def __init__(self, *, exit_code=0):
        self.exit_code = 0

class SetupComplete(PrintableClass):
    """Communicates that setup is complete for all processes
    """

    def __init__(self, *, data=None):
        self.data = data

class DecoderStarted(PrintableClass):
    """Tells GUI that decoder has successfully started up
    """

    def __init__(self):
        pass

class VerifyStillAlive(PrintableClass):
    """Message sent out by the main process to other processes
    to check whether they are still aliive (not in an error state)
    """

    def __init__(self):
        pass

class GuiMainParameters(PrintableClass):
    """Parameters sent from the GUI process to the main process"""

    def __init__(
        self, *, replay_target_arm:int=None,
        posterior_threshold:float=None,
        max_center_well_distance:float=None,
        num_above_threshold:int=None,
        min_duration:float=None,
        well_angle_range:float=None,
        within_angle_range:float=None,
        rotate_180:bool=None,
        replay_stim_enabled:bool=None,
        ripple_stim_enabled:bool=None,
        head_direction_stim_enabled:bool=None
    ):

        self.replay_target_arm = replay_target_arm
        self.posterior_threshold = posterior_threshold
        self.max_center_well_distance = max_center_well_distance
        self.num_above_threshold = num_above_threshold
        self.min_duration = min_duration
        self.well_angle_range = well_angle_range
        self.within_angle_range = within_angle_range
        self.rotate_180 = rotate_180
        self.replay_stim_enabled = replay_stim_enabled
        self.ripple_stim_enabled = ripple_stim_enabled
        self.head_direction_stim_enabled = head_direction_stim_enabled

class GuiRippleParameters(PrintableClass):

    """Parameters relevant to ripple detection and changed in the GUI"""

    def __init__(
        self, *, velocity_threshold:float=None,
        ripple_threshold:float=None,
        conditioning_ripple_threshold:float=None,
        content_ripple_threshold:float=None,
        end_ripple_threshold:float=None,
        freeze_stats:bool=None
    ):
        self.velocity_threshold = velocity_threshold
        self.ripple_threshold = ripple_threshold
        self.conditioning_ripple_threshold = conditioning_ripple_threshold
        self.content_ripple_threshold = content_ripple_threshold
        self.end_ripple_threshold = end_ripple_threshold
        self.freeze_stats = freeze_stats

class GuiEncodingModelParameters(PrintableClass):

    """Parameters controlling the encoding model and changed in the GUI"""

    def __init__(
        self, *, encoding_velocity_threshold:float=None,
        freeze_model:bool=None
    ):
        self.encoding_velocity_threshold = encoding_velocity_threshold
        self.freeze_model = freeze_model


def get_dtype(msg_type:str, *, config:Dict={}):

    """Returns numpy datatypes for specific types of messages
    passed between MPI processes"""

    # Note: there might be an issue if we're passing data
    # between machines with different native byte order

    if msg_type == "Ripples":
        dt = np.dtype([
            ('timestamp', '=i8'),
            ('elec_grp_id', '=i4'),
            ('ripple_type', '=U10'),
            ('is_consensus', '=?')
        ])
    elif msg_type == "SpikePosJointProb":
        num_bins = config['encoder']['position']['num_bins']
        dt = np.dtype([
            ('timestamp', '=i8'),
            ('elec_grp_id', '=i4'),
            ('current_pos', '=f8'),
            ('cred_int', '=i8'),
            ('send_time', '=i8'),
            ('hist', '=f8', (num_bins, ))
        ])
    elif msg_type == "Posterior":
        num_bins = config['encoder']['position']['num_bins']
        algorithm = config['algorithm']
        num_states = len(config[algorithm]['state_labels'])
        num_buff = config['decoder']['cred_int_bufsize']
        dt = np.dtype([
            ('rank', '=i4'),
            ('lfp_timestamp', '=i8'),
            ('bin_timestamp_l', '=i8'),
            ('bin_timestamp_r', '=i8'),
            ('posterior', '=f8', (num_states, num_bins)),
            ('likelihood', '=f8', (num_bins, )),
            ('velocity', '=f8'),
            ('cred_int_post', '=i4'),
            ('cred_int_lk', '=i4'),
            ('enc_cred_intervals', '=i4', (num_buff, )),
            ('enc_argmaxes', '=i4', (num_buff, )),
            ('spike_count', '=i4')
        ])
    elif msg_type == "VelocityPosition":
        dt = np.dtype([
            ('rank', '=i4'),
            ('timestamp', '=i8'),
            ('segment', '=i4'),
            ('raw_x', '=f8'),
            ('raw_y', '=f8'),
            ('raw_x2', '=f8'),
            ('raw_y2', '=f8'),
            ('mapped_pos', '=f8'),
            ('velocity', '=f8')
        ])
    elif msg_type == "DroppedSpikes":
        dt = np.dtype([
            ('rank', '=i4'),
            ('pct', '=f4')
        ])
    else:
        raise ValueError(f"Unknown message type {msg_type}")

    return dt
