# Supplementary material for: RealtimeDecoder: A Fast Software Module for Online Clusterless Decoding
Source: eNeuro. 2025 Dec 16;12(12):ENEURO.0252-24.2025. doi: 10.1523/ENEURO.0252-24.2025 (PMC12747469; doi:10.1523/ENEURO.0252-24.2025)
Supplement: Data 1 — This file contains the python scripts necessary to run the RealtimeDecoder software. These scripts run all processes described above. Also included in this zip file are configuration files used to customize the software for each application. The most up-to-date version of the code can be found at: https://github.com/LorenFrankLab/realtime decoder. Download Data 1, ZIP file. [file eneuro-12-ENEURO.0252-24.2025-s001.zip › realtime_decoder_eneuro/realtime_decoder/decoder_process.py]

import os
import time
import glob
import numpy as np

from realtime_decoder import (
    base, utils, position, messages, transitions,
    binary_record, taskstate
)

####################################################################################
# Interfaces
####################################################################################

class DecoderMPISendInterface(base.StandardMPISendInterface):
    """Sending interface object for decoder_process"""

    def __init__(self, comm, rank, config):
        super().__init__(comm, rank, config)

    def send_posterior(self, dest, msg):
        """Send a message containing posterior data"""

        self.comm.Send(
            buf=msg.tobytes(),
            dest=dest,
            tag=messages.MPIMessageTag.POSTERIOR
        )

    def send_velocity_position(self, dest, msg):
        """Send a message containing position and
        velocity data"""

        self.comm.Send(
            msg.tobytes(),
            dest=dest,
            tag=messages.MPIMessageTag.VEL_POS
        )

    def send_dropped_spikes(self, dest, msg):
        """Send a message containing data about dropped
        spikes"""

        self.comm.Send(
            msg.tobytes(),
            dest=dest,
            tag=messages.MPIMessageTag.DROPPED_SPIKES
        )

class SpikeRecvInterface(base.MPIRecvInterface):
    """Object for receiving spike data computed from an EncoderProcess"""

    def __init__(self, comm, rank, config):
        super().__init__(comm, rank, config)
        self._msg_dtype = messages.get_dtype(
            "SpikePosJointProb", config=config
        )
        self._msg_buffer = bytearray(self._msg_dtype.itemsize)
        self._req = self.comm.Irecv(
            buf=self._msg_buffer,
            tag=messages.MPIMessageTag.SPIKE_DECODE_DATA
        )

    def receive(self):
        """Test whether a message is ready, and if so, return it"""

        rdy = self._req.Test()
        if rdy:
            # perform a copy because while we are receiving the next message,
            # the message buffer might be mutated. this would also change the
            # numpy array data
            msg = np.frombuffer(
                self._msg_buffer,
                dtype=self._msg_dtype).copy()
            self._req = self.comm.Irecv(
                buf=self._msg_buffer,
                tag=messages.MPIMessageTag.SPIKE_DECODE_DATA
            )

            return msg

        return None

class LFPTimeInterface(base.MPIRecvInterface):
    """Object for receiving LFP timestamps"""

    def __init__(self, comm, rank, config):
        super().__init__(comm, rank, config)
        self._req = self.comm.irecv(
            source=self.config['rank']['ripples'][0],
            tag=messages.MPIMessageTag.LFP_TIMESTAMP
        )

    def receive(self):
        """Test whether a message is ready, and if so, return it"""

        rdy, msg = self._req.test()
        if rdy:
            self._req = self.comm.irecv(
                source=self.config['rank']['ripples'][0],
                tag=messages.MPIMessageTag.LFP_TIMESTAMP
            )
            return msg

        return None


####################################################################################
# Data handlers/managers
####################################################################################

class ClusterlessDecoder(base.Decoder):
    """Object that does the actual clusterless decoding computation"""

    def __init__(self, rank, config, pos_bin_struct):
        super().__init__()
        self._rank = rank
        self._config = config
        self._pos_bin_struct = pos_bin_struct

        self._position = 0

        num_bins = self._config['encoder']['position']['num_bins']
        algorithm = self._config['algorithm']
        num_states = len(self._config[algorithm]['state_labels'])
        self._posterior = utils.normalize_to_probability(
            np.ones((num_states, num_bins))
        )
        self._prev_posterior = self._posterior.copy()
        self._likelihood = utils.normalize_to_probability(
            np.ones(num_bins)
        )

        # be aware that this starts from zero. in order to be correct,
        # we must have self._config['encoder']['position']['lower'] be 0
        self._pos_bins = np.arange(num_bins)
        self._arm_coords = np.array(self._config['encoder']['position']['arm_coords'])
        self._init_transitions()

        if config['preloaded_model']:
            self._load_model()
        else:
            # for initialization, assume non-zero uniform occupancy
            self._occupancy = np.ones(num_bins)
            self._occupancy_ct = 0

        self._firing_rate = {
            elec_grp_id: np.ones(num_bins)
            for elec_grp_id in self._config['decoder_assignment'][self._rank]
        }

        self._dt = (
            self._config['decoder']['time_bin']['samples'] /
            self._config['sampling_rate']['spikes']
        )

        self._init_params()

    def _load_model(self):
        """Load previous clusterless decoding model"""

        files = glob.glob(
            os.path.join(
                self._config['files']['saved_model_dir'],
                f'*decoder_rank_{self._rank}.occupancy.npz'
            )
        )

        if files == []:
            raise ValueError(
                f"Could not load decoder occupancy successfully!")

        elif len(files) != 1:
            raise ValueError(
                f"Found multiple occupancy files {files} in directory "
                f"{self._config['files']['saved_model_dir']}. "
                "Make sure there is only one."
            )
        else:
            with np.load(files[0]) as f:
                self._occupancy = f['occupancy']
                self._occupancy_ct = f['occupancy_ct'][0]
            self.class_log.info(f"Loaded occupancy from {files[0]}")

    def _init_transitions(self):
        """Initialize transition models"""

        algorithm = self._config['algorithm']

        if algorithm == 'clusterless_decoder':
            self._transmat = transitions.sungod_transition_matrix(
                self._pos_bins, self._arm_coords,
                self._config['clusterless_decoder']['transmat_bias']
            )
        elif algorithm == 'clusterless_classifier':

            num_bins = self._config['encoder']['position']['num_bins']
            num_states = len(self._config[algorithm]['state_labels'])

            dtt = self._config[algorithm]['discrete_transition']['type'][0]
            diag = self._config[algorithm]['discrete_transition']['diagonal']
            self._discrete_state_transition = transitions.DISCRETE_TRANSITIONS[dtt](
                num_states, diag
            )

            ctt = self._config[algorithm]['continuous_transition']['type']
            cm_per_bin = self._config[algorithm]['continuous_transition']['cm_per_bin']
            sigma = self._config[algorithm]['continuous_transition']['gaussian_std']

            self._continuous_state_transition = np.zeros(
                (num_states, num_states, num_bins, num_bins))
            for row_ind, row in enumerate(ctt):
                for col_ind, transition_type in enumerate(row):
                    self._continuous_state_transition[row_ind, col_ind] = (
                        transitions.CONTINUOUS_TRANSITIONS[transition_type](
                            self._arm_coords, cm_per_bin, sigma
                        )
                    )
        else:
            raise NotImplementedError(
                f"Cannot set up model for algorithm {config['algorithm']}"
            )

    def _init_params(self):
        """Initialize params that can be changed in the GUI"""

        self.p = {}
        self.p['algorithm'] = self._config['algorithm']
        self.p['num_occupancy_disp'] = self._config['display']['decoder']['occupancy']

    def compute_posterior(self, spike_arr):
        """Compute the posterior and likelihood for one time bin"""

        # update firing rates
        if spike_arr.shape[0] > 0:
            for data in spike_arr:
                # extract elec_grp_id, pos
                elec_grp_id = data[1]
                pos = data[2]
                bin_idx = self._pos_bin_struct.get_bin(pos)
                # do not need to apply no-animal condition because
                # it is impossible for spikes to be observed in
                # the gap regions
                self._firing_rate[elec_grp_id][bin_idx] += 1

        # likelihood contribution from no-spike probability
        self._likelihood = np.ones_like(self._occupancy)
        norm_occupancy = self._occupancy / np.nansum(self._occupancy)
        for elec_grp_id, fr in self._firing_rate.items():
            norm_fr = fr / fr.sum()
            lk_no_spike = np.exp(-self._dt * norm_fr / norm_occupancy)
            self._likelihood *= lk_no_spike
            self._likelihood /= np.nansum(self._likelihood)
            self._likelihood[~np.isfinite(self._likelihood)] = 0

        # at this point, there should be no nan's in the arrays

        # likelihood contribution from observed spikes
        if spike_arr.shape[0] > 0:
            for data in spike_arr:
                # can ignore dt factor since we normalize likelihood
                # anyway
                self._likelihood *= data[5:]
                self._likelihood /= self._likelihood.sum()

        self._prev_posterior = self._posterior

        if self.p['algorithm'] == 'clusterless_decoder':
            self._posterior = (
                self._likelihood[None, :] *
                (self._prev_posterior @ self._transmat)
            )
            self._posterior = utils.normalize_to_probability(
                self._posterior
            )
        elif self.p['algorithm'] == 'clusterless_classifier':
            num_states = self._posterior.shape[0]
            num_bins = self._likelihood.shape[0]
            prior = np.zeros((num_states, num_bins))

            for state_k in np.arange(num_states):
                for state_k_1 in np.arange(num_states):
                    prior[state_k] += (
                        self._discrete_state_transition[state_k_1, state_k] *
                        self._prev_posterior[state_k_1] @
                        self._continuous_state_transition[state_k_1, state_k]
                    )

            self._posterior = utils.normalize_to_probability(
                prior * self._likelihood
            )

        return self._posterior, self._likelihood

    def add_observation(self):
        """Raise an error because this method should not be
        called for this object"""

        raise ValueError(
            "add_observation() should not be called for this "
            "type of decoder"
        )

    def update_position(self, position, update_occupancy:bool):
        """Update the current position"""

        self._position = position

        if update_occupancy:

            bin_idx = self._pos_bin_struct.get_bin(self._position)
            self._occupancy[bin_idx] += 1
            utils.apply_no_anim_boundary(
                self._pos_bins, self._arm_coords, self._occupancy, np.nan)

            self._occupancy_ct += 1

            if self._occupancy_ct % self.p['num_occupancy_disp'] == 0:
                print(f"Number of decoder occupancy points: {self._occupancy_ct}")

        return self._occupancy

    def save_occupancy(self):
        """Save occupancy data"""

        filename = os.path.join(
            self._config['files']['output_dir'],
            f"{self._config['files']['prefix']}_" +
            f"decoder_rank_{self._rank}.occupancy.npz"
        )
        np.savez(
            filename,
            occupancy=self._occupancy,
            occupancy_ct=np.atleast_1d(self._occupancy_ct)
        )
        self.class_log.info(f"Saved occupancy to {filename}")

class DecoderManager(base.BinaryRecordBase, base.MessageHandler):
    """Manager class that handles MPI messsages and delegates computation
    of the clusterless posterior, among other functions"""

    def __init__(
        self, rank, config, send_interface, spike_interface,
        pos_interface, lfp_interface, pos_mapper
    ):

        algorithm = config['algorithm']
        if not algorithm in ('clusterless_decoder', 'clusterless_classifier'):
            raise ValueError(f"Unknown algorithm '{algorithm}'")
        state_labels = config[algorithm]['state_labels']

        num_bins = config['encoder']['position']['num_bins']
        dig = len(str(num_bins))
        n_arms = len(config['encoder']['position']['arm_coords'])

        pos_labels = [f'x{v:0{dig}d}_{l}' for l in state_labels for v in range(num_bins)]
        arm_labels = [f'arm{a}' for a in range(n_arms)]
        likelihood_labels = [f'x{v:0{dig}d}' for v in range(num_bins)]
        occupancy_labels = likelihood_labels

        # note: remove wall time! also changed position of arm labels!
        super().__init__(
            rank=rank,
            rec_ids=[
                binary_record.RecordIDs.DECODER_OUTPUT,
                binary_record.RecordIDs.LIKELIHOOD_OUTPUT,
                binary_record.RecordIDs.DECODER_MISSED_SPIKES,
                binary_record.RecordIDs.OCCUPANCY
            ],
            rec_labels=[
                ['bin_timestamp_l', 'bin_timestamp_r', 'velocity', 'mapped_pos',
                'raw_x', 'raw_y', 'raw_x2', 'raw_y2', 'x', 'y',
                'spike_count', 'task_state', 'cred_int_post', 'cred_int_lk',
                'dec_rank', 'dropped_spikes', 'duplicated_spikes', 'vel_thresh',
                'frozen_model'] +
                pos_labels + state_labels,
                ['bin_timestamp_l', 'bin_timestamp_r', 'mapped_pos', 'spike_count', 'dec_rank',
                 'vel_thresh', 'frozen_model'] +
                likelihood_labels,
                ['timestamp', 'elec_grp_id', 'real_bin', 'late_bin'],
                ['timestamp', 'raw_x', 'raw_y', 'raw_x2', 'raw_y2', 'x', 'y',
                 'segment', 'pos_on_seg', 'mapped_pos', 'velocity', 'dec_rank',
                 'vel_thresh', 'frozen_model'] +
                 occupancy_labels
            ],
            rec_formats=[
                'qqddddddddqqqqqqqd?' + 'd'*len(pos_labels) + 'd'*len(state_labels),
                'qqdqqd?' + 'd'*len(likelihood_labels),
                'qiii',
                'qddddddqdddqd?' + 'd'*len(occupancy_labels)
            ],
            send_interface=send_interface,
            manager_label='state'
        )

        self._config = config
        self._spike_interface = spike_interface
        self._pos_interface = pos_interface
        self._lfp_interface = lfp_interface

        if not isinstance(pos_mapper, base.PositionMapper):
            raise TypeError(f"Invalid 'pos_mapper' type {type(pos_mapper)}")
        self._pos_mapper = pos_mapper

        self._kinestimator = position.KinematicsEstimator(
            scale_factor=config['kinematics']['scale_factor'],
            dt=1/config['sampling_rate']['position'],
            xfilter=config['kinematics']['smoothing_filter'],
            yfilter=config['kinematics']['smoothing_filter'],
            speedfilter=config['kinematics']['smoothing_filter'],
        )

        # data messages sent to other processes
        self._posterior_msg = np.zeros(
            (1, ),
            dtype=messages.get_dtype(
                "Posterior", config=config
            )
        )
        self._vel_pos_msg = np.zeros(
            (1, ),
            dtype=messages.get_dtype("VelocityPosition")
        )
        self._dropped_spikes_msg = np.zeros(
            (1, ),
            dtype=messages.get_dtype("DroppedSpikes")
        )

        self._init_decoder()

        # timestamp, elec_grp_id, pos, cred_int, used, histogram
        self._spike_buf = np.zeros(
            (self._config['decoder']['bufsize'], num_bins+5)
        )
        self._sb_ind = 0
        self._dropped_spikes = 0
        self._duplicate_spikes = 0

        self._task_state = 1
        self._task_state_handler = taskstate.TaskStateHandler(
            self._config
        )
        self._save_early = True

        self._spike_msg_ct = 0

        self._pos_ct = 0
        self._pos_timestamp = -1
        self._current_pos = 0 # mapped position
        self._current_vel = 0
        self._raw_x = 0
        self._raw_y = 0
        self._raw_x2 = 0
        self._raw_y2 = 0
        self._x = 0
        self._y = 0

        self._times = {}
        self._times_ind = {}

        self._init_params()
        self._init_timings()
        self._set_up_trodes()

    def next_iter(self):
        """Run one iteration processing any available neural data"""

        spike_msg = self._spike_interface.receive()
        if spike_msg is not None:

            self._process_spike(spike_msg)

        timestamp = self._lfp_interface.receive()
        if timestamp is not None:
            # self.class_log.info(f"Got LFP timestamp {timestamp}")
            self._process_lfp_timestamp(timestamp)

        pos_msg = self._pos_interface.__next__()
        if pos_msg is not None:
            self._process_pos(pos_msg)


    def handle_message(self, msg, mpi_status):
        """Process a (non neural data) received MPI message"""

        if isinstance(msg, messages.BinaryRecordCreate):
            self.set_record_writer_from_message(msg)
        elif isinstance(msg, messages.StartRecordMessage):
            self.class_log.info("Starting records")
            self.start_record_writing()
        elif isinstance(msg, messages.ActivateDataStreams):
            self.class_log.info("Activating datastreams")
            self._pos_interface.activate()
        elif isinstance(msg, messages.TerminateSignal):
            rank = mpi_status.source
            self.class_log.info(f"Got terminate signal from rank {rank}")
            raise StopIteration()
        elif isinstance(msg, messages.VerifyStillAlive):
            self.send_interface.send_alive_message()
        elif isinstance(msg, messages.GuiEncodingModelParameters):
            self._update_gui_params(msg)
        else:
            self._class_log.warning(
                f"Received message of type {type(msg)} "
                f"from source: {mpi_status.source}, "
                f" tag: {mpi_status.tag}, ignoring"
            )

    def _update_gui_params(self, gui_msg):
        """Update parameters that be changed by the GUI"""

        self.class_log.info("Updating GUI decoder parameters")
        self.p['vel_thresh'] = gui_msg.encoding_velocity_threshold
        self.p['frozen_model'] = gui_msg.freeze_model

    def _init_decoder(self):
        """Set up object that will compute the clusterless decoding"""

        config = self._config
        rank = self.rank

        if config['algorithm'] in ('clusterless_decoder, clusterless_classifier'):
            self._decoder = ClusterlessDecoder(
                rank, config,
                position.PositionBinStruct(
                    config['encoder']['position']['lower'],
                    config['encoder']['position']['upper'],
                    config['encoder']['position']['num_bins']
                )
            )

    def _set_up_trodes(self):
        """Set up arrays used for tracking timing data for the
        electrode groups this object is handling"""

        trodes = self._config['decoder_assignment'][self.rank]
        for trode in trodes:
            self._init_timings(trode=trode)

    def _init_timings(self, *, trode=None):
        """Set up arrays used for tracking timing data"""

        if trode is None:
            dt = np.dtype([
                ('decoder_rank', '=i4'),
                ('bin_timestamp_l', '=i8'),
                ('bin_timestamp_r', '=i8'),
                ('t_start_post', '=i8'),
                ('t_end_post', '=i8')
            ])
            self._times['posterior'] = np.zeros(
                self.p['timings_bufsize'],
                dtype=dt
            )
            self._times_ind['posterior'] = 0
        else:
            dt = np.dtype([
                ('elec_grp_id', '=i4'),
                ('timestamp', '=i8'),
                ('t_decoder', '=i8'),
            ])
            self._times[trode] = np.zeros(
                self.p['timings_bufsize'],
                dtype=dt
            )
            self._times_ind[trode] = 0

    def _init_params(self):
        """Initialize parameters used by this object"""

        self.p = {}
        self.p['algorithm'] = self._config['algorithm']
        self.p['preloaded_model'] = self._config['preloaded_model']
        self.p['frozen_model'] = self._config['frozen_model']
        self.p['algorithm'] = self._config['algorithm']
        self.p['kinematics_sf'] = self._config['kinematics']['scale_factor']
        self.p['smooth_x'] = self._config['kinematics']['smooth_x']
        self.p['smooth_y'] = self._config['kinematics']['smooth_y']
        self.p['smooth_speed'] = self._config['kinematics']['smooth_speed']
        self.p['vel_thresh'] = self._config['encoder']['vel_thresh']
        self.p['cred_interval'] = self._config['cred_interval']['val']
        self.p['cred_int_max'] = self._config['cred_interval']['max_num']
        self.p['cred_int_bufsize'] = self._config['decoder']['cred_int_bufsize']
        self.p['timings_bufsize'] = self._config['decoder']['timings_bufsize']
        self.p['num_pos_points'] = self._config['decoder']['num_pos_points']
        self.p['num_spikes_disp'] = self._config['display']['decoder']['total_spikes']
        self.p['tbin_samples'] = self._config['decoder']['time_bin']['samples']
        self.p['tbin_delay_samples'] = self._config['decoder']['time_bin']['delay_samples']
        self.p['first_decoder_rank'] = self._config['rank']['decoders'][0]


    def _process_spike(self, spike_msg):
        """Process a spike message"""

        self._record_timings(
            spike_msg[0]['elec_grp_id'],
            spike_msg[0]['timestamp'],
            time.time_ns()
        )

        self._spike_buf[self._sb_ind, 0] = spike_msg[0]['timestamp']
        self._spike_buf[self._sb_ind, 1] = spike_msg[0]['elec_grp_id']
        self._spike_buf[self._sb_ind, 2] = spike_msg[0]['current_pos']
        self._spike_buf[self._sb_ind, 3] = spike_msg[0]['cred_int']
        self._spike_buf[self._sb_ind, 4] = 0
        self._spike_buf[self._sb_ind, 5:] = spike_msg[0]['hist']
        self._sb_ind = (self._sb_ind + 1) % self._spike_buf.shape[0]

        self._spike_msg_ct += 1

        # compute the dropped spikes percentage now since we are at the
        # head of the buffer (the index at which the next spike will be
        # stored)
        if self._sb_ind == 0:
            x = self._spike_buf.shape[0] - np.sum(self._spike_buf[:, 4])
            self._dropped_spikes += int(x)
            pct = self._dropped_spikes/self._spike_msg_ct*100
            self.class_log.info(
                f"Dropped spikes: {self._dropped_spikes}, "
                f"Total: {self._spike_msg_ct}, ({pct:.4f} %)"
            )

            self._dropped_spikes_msg[0]['rank'] = self.rank
            self._dropped_spikes_msg[0]['pct'] = pct
            self.send_interface.send_dropped_spikes(
                self._config['rank']['gui'][0],
                self._dropped_spikes_msg
            )

        if self._spike_msg_ct % self.p['num_spikes_disp'] == 0:
            self.class_log.info(f"Received {self._spike_msg_ct} spikes so far")

    def _process_pos(self, pos_msg):
        """Process a position message"""

        if pos_msg.timestamp <= self._pos_timestamp:
            self.class_log.warning(
                f"Duplicate or backwards timestamp. New timestamp: {pos_msg.timestamp}, "
                f"Most recent timestamp: {self._pos_timestamp}"
            )
            return

        self._pos_timestamp = pos_msg.timestamp

        if self._pos_ct % self.p['num_pos_points'] == 0:

            self._task_state = self._task_state_handler.get_task_state(
                self._pos_timestamp
            )

        # calculate velocity using the midpoints
        xmid = (pos_msg.x + pos_msg.x2)/2
        ymid = (pos_msg.y + pos_msg.y2)/2
        xv, yv, self._current_vel = self._kinestimator.compute_kinematics(
            xmid, ymid,
            smooth_x=self.p['smooth_x'],
            smooth_y=self.p['smooth_y'],
            smooth_speed=self.p['smooth_speed']
        )

        self._x = xv / self.p['kinematics_sf']
        self._y = yv / self.p['kinematics_sf']

        # map position to linear coordinates
        self._current_pos = self._pos_mapper.map_position(pos_msg)

        self._raw_x = pos_msg.x
        self._raw_y = pos_msg.y
        self._raw_x2 = pos_msg.x2
        self._raw_y2 = pos_msg.y2

        #############################################################################################################
        # compute angle
        # No! Do in main process
        #############################################################################################################

        update_occupancy = self._is_training_epoch()
        occupancy = self._decoder.update_position(
            self._current_pos, update_occupancy
        )

        if self._task_state != 1 and self._save_early:
            # we also save decoder at the end of the program,
            # but we do it here as well just to be safe
            self._decoder.save_occupancy()
            self._save_early = False

        # write record
        self.write_record(
            binary_record.RecordIDs.OCCUPANCY,
            pos_msg.timestamp, pos_msg.x, pos_msg.y,
            pos_msg.x2, pos_msg.y2,
            self._x, self._y,
            pos_msg.segment,
            pos_msg.position, self._current_pos,
            self._current_vel, self.rank,
            self.p['vel_thresh'], self.p['frozen_model'],
            *occupancy
        )

        if self.rank == self.p['first_decoder_rank']:
            self._vel_pos_msg[0]['rank'] = self.rank
            self._vel_pos_msg[0]['timestamp'] = pos_msg.timestamp
            self._vel_pos_msg[0]['segment'] = pos_msg.segment
            self._vel_pos_msg[0]['raw_x'] = pos_msg.x
            self._vel_pos_msg[0]['raw_y'] = pos_msg.y
            self._vel_pos_msg[0]['raw_x2'] = pos_msg.x2
            self._vel_pos_msg[0]['raw_y2'] = pos_msg.y2
            self._vel_pos_msg[0]['mapped_pos'] = self._current_pos
            self._vel_pos_msg[0]['velocity'] = self._current_vel
            self.send_interface.send_velocity_position(
                self._config['rank']['supervisor'][0], self._vel_pos_msg
            )

        self._pos_ct += 1

    def _record_timings(self, trode, timestamp, t_decoder):
        """Record timing information"""

        ind = self._times_ind[trode]

        # expand timings array if necessary
        if ind == len(self._times[trode]):
            self._times[trode] = np.hstack((
                self._times[trode],
                np.zeros(
                    self.p['timings_bufsize'],
                    dtype=self._times[trode].dtype
                )
            ))

        # write to timings array
        tarr = self._times[trode]
        tarr[ind]['elec_grp_id'] = trode
        tarr[ind]['timestamp'] = timestamp
        tarr[ind]['t_decoder'] = t_decoder
        self._times_ind[trode] += 1

    def _time_posterior(
        self, bin_timestamp_l, bin_timestamp_r,
        t_start_post, t_end_post,
    ):
        """Record timing information about the posterior"""

        ind = self._times_ind['posterior']

        # expand timings array if necessary
        if ind == len(self._times['posterior']):
            self._times['posterior'] = np.hstack((
                self._times['posterior'],
                np.zeros(
                    self.p['timings_bufsize'],
                    dtype=self._times['posterior'].dtype
                )
            ))

        # write to timings array
        tarr = self._times['posterior']
        tarr[ind]['decoder_rank'] = self.rank
        tarr[ind]['bin_timestamp_l'] = bin_timestamp_l
        tarr[ind]['bin_timestamp_r'] = bin_timestamp_r
        tarr[ind]['t_start_post'] = t_start_post
        tarr[ind]['t_end_post'] = t_end_post
        self._times_ind['posterior'] += 1

    def _save_timings(self):
        """Save timing information"""

        filename = os.path.join(
            self._config['files']['output_dir'],
            f"{self._config['files']['prefix']}_decoder_rank_{self.rank}." +
            f"{self._config['files']['timing_postfix']}.npz"
        )
        data = self._times['posterior']
        ind = self._times_ind['posterior']
        np.savez(filename, timings=data[:ind])
        self.class_log.info(
            f"Wrote timings file for decoder rank {self.rank} to {filename}"
        )
        self._times.pop('posterior')
        self._times_ind.pop('posterior')

        for trode in self._times:
            filename = os.path.join(
                self._config['files']['output_dir'],
                f"{self._config['files']['prefix']}_decoder_trode_{trode}." +
                f"{self._config['files']['timing_postfix']}.npz"
            )
            data = self._times[trode]
            ind = self._times_ind[trode]
            np.savez(filename, timings=data[:ind])
            self.class_log.info(
                f"Wrote timings file for trode {trode} to {filename}"
            )


    def _is_training_epoch(self):
        """Determine whether or not we are currently in the model
        training phase"""

        res = (
            abs(self._current_vel) >= self.p['vel_thresh'] and
            self._task_state == 1 and
            not self.p['frozen_model']
        )
        return res

    def _process_lfp_timestamp(self, timestamp):
        """Process a new LFP timestamp by triggering an updated
        estimate of the posterior"""

        # these are default values. if there are relevant spikes
        # in the time bin of interest, these will be populated
        # accordingly
        enc_cred_intervals = np.zeros(self.p['cred_int_bufsize'], dtype=int)
        enc_argmaxes = np.zeros(self.p['cred_int_bufsize'], dtype=int)

        lb = int(timestamp - self.p['tbin_delay_samples'] - self.p['tbin_samples'])
        ub = int(timestamp - self.p['tbin_delay_samples'])
        spikes_in_bin_mask = np.logical_and(
            self._spike_buf[:, 0] >= lb,
            self._spike_buf[:, 0] < ub
        )

        if np.sum(spikes_in_bin_mask) > 0:

            # these spikes are being used. mark them with a 1
            self._spike_buf[spikes_in_bin_mask, 4] = 1

            spikes_before = np.atleast_2d(
                self._spike_buf[spikes_in_bin_mask]
            )

            unique_inds = self._get_unique(spikes_before[:, 0])
            spikes_after = np.atleast_2d(
                spikes_before[unique_inds]
            )

            num_before = len(spikes_before)
            num_after = len(spikes_after)
            if num_before != num_after:
                self._duplicate_spikes += (num_before - num_after)

            if num_after > 0:
                # Question: do we want credible interval array for only one time bin
                # or persistent?

                # check credible interval for each spike, if good add elec_grp_id to list.
                # main process will check for non-nan elements
                order = np.argsort(spikes_after[:, 0])
                ordered_spikes = spikes_after[order]
                for ii, data in enumerate(ordered_spikes):
                    if data[3] <= self.p['cred_int_max']:
                        enc_cred_intervals[ii % self.p['cred_int_bufsize']] = data[1]
                        enc_argmaxes[ii % self.p['cred_int_bufsize']] = np.argmax(data[5:])

            # Note: the decoder can automatically handle the no-spike case
            spikes_in_bin_count = num_after
            t0 = time.time_ns()
            posterior, likelihood = self._decoder.compute_posterior(
                spikes_after
            )
            t1 = time.time_ns()
            self._time_posterior(lb, ub, t0, t1)
        else:
            # no spikes in time bin. however the decoder can automatically
            # handle this case
            spikes_in_bin_count = 0
            t0 = time.time_ns()
            posterior, likelihood = self._decoder.compute_posterior(
                np.atleast_2d(self._spike_buf[spikes_in_bin_mask])
            )
            t1 = time.time_ns()
            self._time_posterior(lb, ub, t0, t1)

        # new method: rather than computing posterior replay target,
        # base, etc. here, have the stimulation decider do this.
        # that is where most of the customized stuff should go

        cred_int_post, cred_int_lk = self._compute_credible_interval(
            posterior, likelihood
        )

        # populate message data and send to main and gui
        self._posterior_msg[0]['rank'] = self.rank
        self._posterior_msg[0]['lfp_timestamp'] = timestamp
        self._posterior_msg[0]['bin_timestamp_l'] = lb
        self._posterior_msg[0]['bin_timestamp_r'] = ub
        self._posterior_msg[0]['posterior'] = posterior
        self._posterior_msg[0]['likelihood'] = likelihood
        self._posterior_msg[0]['velocity'] = self._current_vel
        self._posterior_msg[0]['cred_int_post'] = cred_int_post
        self._posterior_msg[0]['cred_int_lk'] = cred_int_lk
        self._posterior_msg[0]['enc_cred_intervals'] = enc_cred_intervals
        self._posterior_msg[0]['enc_argmaxes'] = enc_argmaxes
        self._posterior_msg[0]['spike_count'] = spikes_in_bin_count
        self.send_interface.send_posterior(
            self._config['rank']['supervisor'][0], self._posterior_msg
        )
        self.send_interface.send_posterior(
            self._config['rank']['gui'][0], self._posterior_msg
        )

        if self.p['algorithm'] == 'clusterless_classifier':
            state_prob = posterior.sum(axis=1)
        else:
            state_prob = np.ones(1)

        # write all records
        self.write_record(
            binary_record.RecordIDs.LIKELIHOOD_OUTPUT,
            lb, ub, self._current_pos, spikes_in_bin_count,
            self.rank, self.p['vel_thresh'], self.p['frozen_model'],
            *likelihood
        )

        self.write_record(
            binary_record.RecordIDs.DECODER_OUTPUT,
            lb, ub, self._current_vel, self._current_pos,
            self._raw_x, self._raw_y,
            self._raw_x2, self._raw_y2, self._x, self._y,
            spikes_in_bin_count, self._task_state,
            cred_int_post, cred_int_lk, self.rank,
            self._dropped_spikes, self._duplicate_spikes,
            self.p['vel_thresh'], self.p['frozen_model'],
            *posterior.flatten(), *state_prob
        )

    def _get_unique(self, spike_times):
        """Given an array of spike times, find out which ones are
        unique"""

        # remove duplicates and return view of array
        _, inds, counts = np.unique(
            spike_times, return_index=True, return_counts=True
        )
        unique_inds = np.atleast_1d(
            inds[np.argwhere(counts == 1).squeeze()]
        )
        return unique_inds

    def _compute_credible_interval(self, posterior, likelihood):
        """Compute credible interval for both the likelihood
        and posterior"""

        post = posterior.sum(axis=0)
        cs_post = np.cumsum(np.sort(post)[::-1])
        cred_int_post = np.searchsorted(cs_post, self.p['cred_interval']) + 1

        cs_lk = np.cumsum(np.sort(likelihood)[::-1])
        cred_int_lk = np.searchsorted(cs_lk, self.p['cred_interval']) + 1

        return cred_int_post, cred_int_lk

    def finalize(self):
        """Final method called before exiting the main data processing loop"""

        self._save_timings()
        self._pos_interface.deactivate()
        self._decoder.save_occupancy()
        self.stop_record_writing()

####################################################################################
# Processes
####################################################################################

class DecoderProcess(base.RealtimeProcess):
    """Top level object in decoder_process"""

    def __init__(self, comm, rank, config, pos_interface, pos_mapper):
        super().__init__(comm, rank, config)

        try:
            self._decoder_manager = DecoderManager(
                rank, config, DecoderMPISendInterface(comm, rank, config),
                SpikeRecvInterface(comm, rank, config), pos_interface,
                LFPTimeInterface(comm, rank, config), pos_mapper
            )
        except:
            self.class_log.exception("Exception in init!")

        self._mpi_recv = base.StandardMPIRecvInterface(
            comm, rank, config, messages.MPIMessageTag.COMMAND_MESSAGE,
            self._decoder_manager
        )

        self._gui_recv = base.StandardMPIRecvInterface(
            comm, rank, config, messages.MPIMessageTag.GUI_PARAMETERS,
            self._decoder_manager
        )

    def main_loop(self):
        """Main data processing loop"""

        try:
            self._decoder_manager.setup_mpi()
            while True:
                self._mpi_recv.receive()
                self._gui_recv.receive()
                self._decoder_manager.next_iter()

        except StopIteration:
            self.class_log.info("Exiting normally")
        except Exception as e:
            self.class_log.exception(
                "Decoder process exception occurred!"
            )

        self._decoder_manager.finalize()
        self.class_log.info("Exited main loop")
