# Supplementary material for: RealtimeDecoder: A Fast Software Module for Online Clusterless Decoding
Source: eNeuro. 2025 Dec 16;12(12):ENEURO.0252-24.2025. doi: 10.1523/ENEURO.0252-24.2025 (PMC12747469; doi:10.1523/ENEURO.0252-24.2025)
Supplement: Data 1 — This file contains the python scripts necessary to run the RealtimeDecoder software. These scripts run all processes described above. Also included in this zip file are configuration files used to customize the software for each application. The most up-to-date version of the code can be found at: https://github.com/LorenFrankLab/realtime decoder. Download Data 1, ZIP file. [file eneuro-12-ENEURO.0252-24.2025-s001.zip › realtime_decoder_eneuro/realtime_decoder/encoder_process.py]

import os
import glob
import time
import fcntl
import numpy as np

from mpi4py import MPI
from typing import Sequence, List

from realtime_decoder import (
    base, utils, position, datatypes, messages, binary_record, taskstate
)

####################################################################################
# Data classes
####################################################################################

class EncoderJointProbEstimate(object):
    """Data object containing infomration about joint probability
    over marks and position"""

    def __init__(self, nearby_spikes, weights, positions, hist):
        self.nearby_spikes = nearby_spikes
        self.weights = weights
        self.positions = positions
        self.hist = hist

####################################################################################
# Interfaces
####################################################################################

class EncoderMPISendInterface(base.StandardMPISendInterface):
    """Sending interface object for encoder_process"""

    def __init__(self, comm, rank, config):
        super().__init__(comm, rank, config)

    def send_joint_prob(self, dest, msg):
        """Send mark-position joint probability data"""

        self.comm.Send(
            buf=msg.tobytes(),
            dest=dest,
            tag=messages.MPIMessageTag.SPIKE_DECODE_DATA
        )

####################################################################################
# Data handlers/managers
####################################################################################

class Encoder(base.LoggingClass):
    """Represents an encoding model. Note: this class only handles
    1D position currently"""

    def __init__(self, config, trode, pos_bin_struct):

        super().__init__()
        self._config = config
        self._trode = trode
        self._pos_bin_struct = pos_bin_struct

        sigma = self._config['encoder']['mark_kernel']['std']
        self._k1 = 1 / (np.sqrt(2*np.pi) * sigma)
        self._k2 = -0.5 / (sigma**2)

        self._position = 0

        # be aware that this starts from zero. in order to be correct,
        # we must have self._config['encoder']['position']['lower'] be 0
        self._pos_bins = np.arange(
            self._config['encoder']['position']['num_bins']
        )

        self._arm_coords = np.array(
            self._config['encoder']['position']['arm_coords']
        )

        if config['preloaded_model']:
            self._load_model()
        else:
            N = self._config['encoder']['bufsize']
            dim = self._config['encoder']['mark_dim']
            self._marks = np.zeros((N, dim), dtype='<f8')
            self._positions = np.zeros(N, dtype='<f4')
            self._mark_idx = 0
            self._occupancy = np.zeros(self._config['encoder']['position']['num_bins'])
            self._occupancy_ct = 0

        self._init_params()

    def _load_model(self):
        """Load a previously saved model"""

        files = glob.glob(
            os.path.join(
                self._config['files']['saved_model_dir'],
                f'*trode_{self._trode}.encoder.npz'
            )
        )
        if files == []:
            raise ValueError(
                f"Could not load encoding model successfully!")

        elif len(files) != 1:
            raise ValueError(
                "Found multiple encoders in directory "
                f"{self._config['files']['saved_model_dir']}. "
                "Make sure there is only one."
            )
        else:
            with np.load(files[0]) as f:
                self._marks = f['marks']
                self._positions = f['positions']
                self._mark_idx = f['mark_idx'][0]
                self._occupancy = f['occupancy']
                self._occupancy_ct = f['occupancy_ct'][0]
            self.class_log.info(f"Loaded encoding model from {files[0]}")

    def _init_params(self):
        """Initialize parameters used for the encoding model"""

        self.p = {}
        self.p['mark_dim'] = self._config['encoder']['mark_dim']
        self.p['use_filter'] = self._config['encoder']['mark_kernel']['use_filter']
        self.p['filter_std'] = self._config['encoder']['mark_kernel']['std']
        self.p['filter_n_std'] = self._config['encoder']['mark_kernel']['n_std']
        self.p['n_marks_min'] = self._config['encoder']['mark_kernel']['n_marks_min']
        self.p['num_occupancy_points'] = self._config['display']['encoder']['occupancy']

    def add_new_mark(self, mark):
        """Add a new mark to the encoding model"""

        if self._mark_idx == self._marks.shape[0]:
            self._marks = np.vstack((
                self._marks,
                np.zeros_like(self._marks)
            ))
            self._positions = np.hstack((
                self._positions,
                np.zeros_like(self._positions)
            ))

        self._marks[self._mark_idx] = mark
        self._positions[self._mark_idx] = self._position
        self._mark_idx += 1

    def get_joint_prob(self, mark):
        """Get a estimate of the joint mark-position probability,
        given an observed mark"""

        # on the very first spike, there are no marks with which to evaluate
        # the kernel. therefore, return immediately
        if self._mark_idx == 0:
            return None

        in_range = np.ones(self._mark_idx, dtype=bool)
        if self.p['use_filter']:
            std = self.p['filter_std']
            n_std = self.p['filter_n_std']
            for ii in range(self._marks.shape[1]):
                in_range = np.logical_and(
                    np.logical_and(
                        self._marks[:self._mark_idx, ii] > mark[ii] - n_std * std,
                        self._marks[:self._mark_idx, ii] < mark[ii] + n_std * std
                    ),
                    in_range
                )

            # not enough spikes within n-cube
            if np.sum(in_range) < self.p['n_marks_min']:
                return None

        # evaluate Gaussian kernel on distance in mark space
        squared_distance = np.sum(
            np.square(self._marks[:self._mark_idx] - mark),
            axis=1
        )
        weights = self._k1 * np.exp(squared_distance * self._k2)
        positions = self._positions[:self._mark_idx]

        # print(positions.shape)
        # print("")
        # print(self._pos_bin_struct.pos_bin_edges)
        # print("")
        # print(weights)

        hist, hist_edges = np.histogram(
            a=positions,
            bins=self._pos_bin_struct.pos_bin_edges,
            weights=weights, normed=False
        )

        hist += 0.0000001

        # normalize by occupancy
        hist /= (self._occupancy/np.nansum(self._occupancy))
        hist[~np.isfinite(hist)] = 0.0

        # note: if pos_bin_delta is not one, this will not sum to 1
        hist /= (np.sum(hist) * self._pos_bin_struct.pos_bin_delta)

        # print("")
        # print(hist)
        # print("")

        return EncoderJointProbEstimate(
            np.sum(in_range), weights, positions, hist
        )

    def update_position(self, position, update_occupancy:bool):
        """Update the current position of the encoding model"""

        self._position = position

        if update_occupancy:

            bin_idx = self._pos_bin_struct.get_bin(self._position)
            self._occupancy[bin_idx] += 1
            utils.apply_no_anim_boundary(
                self._pos_bins, self._arm_coords, self._occupancy, np.nan)

            self._occupancy_ct += 1

            if self._occupancy_ct % self.p['num_occupancy_points'] == 0:
                print(f"Number of encoder occupancy points: {self._occupancy_ct}")

    def save(self):
        """Save the encoding model to disk"""

        filename = os.path.join(
            self._config['files']['output_dir'],
            f"{self._config['files']['prefix']}_" +
            f"trode_{self._trode}.encoder.npz"
        )
        np.savez(
            filename,
            marks=self._marks,
            positions=self._positions,
            mark_idx=np.atleast_1d(self._mark_idx),
            occupancy=self._occupancy,
            occupancy_ct=np.atleast_1d(self._occupancy_ct)
        )
        self.class_log.info(f"Saved encoding model to {filename}")

class EncoderManager(base.BinaryRecordBase, base.MessageHandler):
    """Manager class that handles MPI messsages and delegates training
    of the encoding model, among other functions"""

    def __init__(self, rank, config, send_interface, spikes_interface,
        pos_interface, pos_mapper
    ):

        n_bins = config['encoder']['position']['num_bins']
        dig = len(str(n_bins))

        n_mark_dims = config['encoder']['mark_dim']

        super().__init__(
            rank=rank,
            rec_ids=[
                binary_record.RecordIDs.ENCODER_QUERY,
                binary_record.RecordIDs.ENCODER_OUTPUT,
                #############################################################################################################################
                # Only for testing, remove when finalized
                binary_record.RecordIDs.POS_INFO
                #############################################################################################################################
            ],
            rec_labels=[
                ['timestamp',
                'elec_grp_id',
                'weight',
                'position'],
                ['timestamp', 'elec_grp_id','position', 'velocity',
                'encode_spike', 'cred_int', 'decoder_rank',
                'nearby_spikes', 'sent_to_decoder',
                'vel_thresh', 'frozen_model', 'task_state'] +
                [f'mark_dim_{dim}' for dim in range(n_mark_dims)] +
                [f'x{v:0{dig}d}' for v in range(n_bins)],
                ['timestamp', 'x', 'y', 'x2', 'y2', 'segment', 'position', 'smooth_x', 'smooth_y', 'vel', 'mapped_pos']
            ],
            rec_formats=[
                'qidd',
                'qidd?qqq?d?i'+'d'*n_mark_dims+'d'*n_bins,
                'qddddiddddd'
            ],
            send_interface=send_interface,
            manager_label='state'
        )

        self._config = config

        self._spikes_interface = spikes_interface
        self._pos_interface = pos_interface

        if not isinstance(pos_mapper, base.PositionMapper):
            raise TypeError(f"Invalid 'pos_mapper' type {type(pos_mapper)}")
        self._pos_mapper = pos_mapper

        self._kinestimator = position.KinematicsEstimator(
            scale_factor=config['kinematics']['scale_factor'],
            dt=1/config['sampling_rate']['position'],
            xfilter=config['kinematics']['smoothing_filter'],
            yfilter=config['kinematics']['smoothing_filter'],
            speedfilter=config['kinematics']['smoothing_filter'],
        )

        self._spike_msg = np.zeros(
            (1, ),
            dtype=messages.get_dtype(
                "SpikePosJointProb", config=config
            )
        )

        # key for these dictionaries is elec_grp_id
        self._spk_counters = {}
        self._encoders = {}
        self._dead_channels = {}
        self._decoder_map = {} # map elec grp id to decoder rank
        self._times = {}
        self._times_ind = {}

        self._task_state = 1
        self._task_state_handler = taskstate.TaskStateHandler(self._config)
        self._save_early = True

        self._pos_counter = 0
        self._current_pos = 0
        self._current_vel = 0
        self._pos_timestamp = -1

        self._init_params()

    def handle_message(self, msg, mpi_status):
        """Process a (non neural data) received MPI message"""

        if isinstance(msg, messages.TrodeSelection):
            self._set_up_trodes(msg.trodes)
        elif isinstance(msg, messages.BinaryRecordCreate):
            self.set_record_writer_from_message(msg)
        elif isinstance(msg, messages.StartRecordMessage):
            self.class_log.info("Starting records")
            self.start_record_writing()
        elif isinstance(msg, messages.ActivateDataStreams):
            self.class_log.info("Activating datastreams")
            self._spikes_interface.activate()
            self._pos_interface.activate()
        elif isinstance(msg, messages.TerminateSignal):
            rank = mpi_status.source
            self.class_log.info(f"Got terminate signal from rank {rank}")
            raise StopIteration()
        elif isinstance(msg, messages.VerifyStillAlive):
            self.send_interface.send_alive_message()
        elif isinstance(msg, messages.GuiEncodingModelParameters):
            self._update_gui_params(msg)
        else:
            self._class_log.warning(
                f"Received message of type {type(msg)} "
                f"from source: {mpi_status.source}, "
                f" tag: {mpi_status.tag}, ignoring"
            )

    def next_iter(self):
        """Run one iteration processing any available neural data"""

        spike_msg = self._spikes_interface.__next__()
        if spike_msg is not None:
            self._process_spike(spike_msg)

        pos_msg = self._pos_interface.__next__()
        if pos_msg is not None:
            self._process_pos(pos_msg)

    def _init_params(self):
        """Initialize parameters used by this object"""

        self.p = {}
        self.p['num_bins'] = self._config['encoder']['position']['num_bins']
        self.p['spk_amp'] = self._config['encoder']['spk_amp']
        self.p['preloaded_model'] = self._config['preloaded_model']
        self.p['frozen_model'] = self._config['frozen_model']
        self.p['smooth_x'] = self._config['kinematics']['smooth_x']
        self.p['smooth_y'] = self._config['kinematics']['smooth_y']
        self.p['smooth_speed'] = self._config['kinematics']['smooth_speed']
        self.p['vel_thresh'] = self._config['encoder']['vel_thresh']
        self.p['cred_interval'] = self._config['cred_interval']['val']
        self.p['timings_bufsize'] = self._config['encoder']['timings_bufsize']
        self.p['num_encoding_disp'] = self._config['display']['encoder']['encoding_spikes']
        self.p['num_total_disp'] = self._config['display']['encoder']['total_spikes']
        self.p['num_pos_disp'] = self._config['display']['encoder']['position']
        self.p['num_pos_points'] = self._config['encoder']['num_pos_points']

    def _update_gui_params(self, gui_msg):
        """Update parameters that can be changed by the GUI"""

        self.class_log.info("Updating GUI encoder parameters")
        self.p['vel_thresh'] = gui_msg.encoding_velocity_threshold
        self.p['frozen_model'] = gui_msg.freeze_model

    def _init_timings(self, trode):
        """Initialize objects that are used for keeping track of
        timing information"""

        dt = np.dtype([
            ('elec_grp_id', '=i4'),
            ('timestamp', '=i8'),
            ('t_send_data', '=i8'),
            ('t_recv_data', '=i8'),
            ('t_start_kde', '=i8'),
            ('t_end_kde', '=i8'),
            ('t_start_enc_send', '=i8'),
            ('t_end_enc_send', '=i8')
        ])
        self._times[trode] = np.zeros(
            self.p['timings_bufsize'],
            dtype=dt
        )
        self._times_ind[trode] = 0

    def _process_spike(self, spike_msg):
        """Process a spike event"""

        spike_timestamp = spike_msg.timestamp
        elec_grp_id = spike_msg.elec_grp_id

        # zero out dead channels
        if elec_grp_id in self._dead_channels:
            dch  = self._dead_channels[elec_grp_id]
            spike_msg.data[dch] = 0 # mutates data

        mark_vec = self._compute_mark(spike_msg)

        if max(mark_vec) > self.p['spk_amp']:

            t_start_kde = time.time_ns()
            joint_prob_obj = self._encoders[elec_grp_id].get_joint_prob(
                mark_vec
            )
            t_end_kde = time.time_ns()

            # determine if encoding spike
            encoding_spike = self._is_training_epoch()

            # determine decoder
            decoder_rank = self._decoder_map[elec_grp_id]

            if joint_prob_obj is not None:

                # compute credible interval
                spxx = np.sort(joint_prob_obj.hist)[::-1]
                cred_int = np.searchsorted(np.cumsum(spxx), self.p['cred_interval']) + 1

                # send decoded spike message
                self._spike_msg[0]['timestamp'] = spike_timestamp
                self._spike_msg[0]['elec_grp_id'] = elec_grp_id
                self._spike_msg[0]['current_pos'] = self._current_pos
                self._spike_msg[0]['cred_int'] = cred_int
                self._spike_msg[0]['hist'] = joint_prob_obj.hist
                self._spike_msg[0]['send_time'] = time.time_ns()
                t_start_enc_send = self._spike_msg['send_time']
                self.send_interface.send_joint_prob(decoder_rank, self._spike_msg)
                t_end_enc_send = time.time_ns()

                self._record_timings(
                    elec_grp_id, spike_timestamp,
                    spike_msg.t_send_data, spike_msg.t_recv_data,
                    t_start_kde, t_end_kde,
                    t_start_enc_send, t_end_enc_send
                )

                # record result
                self.write_record(
                    binary_record.RecordIDs.ENCODER_OUTPUT,
                    spike_timestamp, elec_grp_id,
                    self._current_pos, self._current_vel,
                    encoding_spike, cred_int,
                    decoder_rank, True,
                    self.p['vel_thresh'], self.p['frozen_model'],
                    self._task_state,
                    joint_prob_obj.nearby_spikes,
                    *mark_vec, *joint_prob_obj.hist
                )

            # either first spike or not enough neighboring spikes
            # (assuming filter is on). still record result
            else:
                self.write_record(
                    binary_record.RecordIDs.ENCODER_OUTPUT,
                    spike_timestamp, elec_grp_id,
                    self._current_pos, self._current_vel,
                    encoding_spike, -1, # since didn't compute credible interval
                    decoder_rank, False,
                    self.p['vel_thresh'], self.p['frozen_model'],
                    self._task_state, -1,
                    *mark_vec, *np.zeros(self.p['num_bins'])
                )

            # now that we've estimated the spike/pos joint probability,
            # we need to decide whether to add it to the encoding model
            # or not
            if encoding_spike:
                self._encoders[elec_grp_id].add_new_mark(mark_vec)
                self._spk_counters[elec_grp_id]['encoding'] += 1
                if self._spk_counters[elec_grp_id]['encoding'] % self.p['num_encoding_disp'] == 0:
                    self.class_log.info(
                        f"Added {self._spk_counters[elec_grp_id]['encoding']} "
                        "spikes to encoding model"
                    )

        self._spk_counters[elec_grp_id]['total'] += 1
        if self._spk_counters[elec_grp_id]['total'] % self.p['num_total_disp'] == 0:
            self.class_log.info(
                f"Received {self._spk_counters[elec_grp_id]['total']} "
                f"total spikes from ntrode {elec_grp_id}"
            )

    def _process_pos(self, pos_msg):
        """Process a new position data point"""

        if pos_msg.timestamp <= self._pos_timestamp:
            self.class_log.warning(
                f"Duplicate or backwards timestamp. New timestamp: {pos_msg.timestamp}, "
                f"Most recent timestamp: {self._pos_timestamp}"
            )
            return

        self._pos_timestamp = pos_msg.timestamp

        if self._pos_counter % self.p['num_pos_points'] == 0:

            self._task_state = self._task_state_handler.get_task_state(
                self._pos_timestamp
            )

        #################################################################################################################
        # debugging, remove when done
        if pos_msg.x == 0:
            self.class_log.info(f"{pos_msg.timestamp} got a 0 xloc, {pos_msg.x}, {pos_msg.y}, {pos_msg.x2}, {pos_msg.y2}")
        ##################################################################################################################

        # calculate velocity using the midpoints
        xmid = (pos_msg.x + pos_msg.x2)/2
        ymid = (pos_msg.y + pos_msg.y2)/2
        # we don't care about x and y returned by compute_kinematics(),
        # as we are using the position mapper to get the appropriate
        # linear coordinates
        _1, _2, self._current_vel = self._kinestimator.compute_kinematics(
            xmid, ymid,
            smooth_x=self.p['smooth_x'],
            smooth_y=self.p['smooth_y'],
            smooth_speed=self.p['smooth_speed']
        )

        # map position to linear coordinates
        self._current_pos = self._pos_mapper.map_position(pos_msg)

        #####################################################################################################
        # For testing, remove when finalized
        # self.write_record(
        #     binary_record.RecordIDs.POS_INFO, pos_msg.timestamp,
        #     pos_msg.x, pos_msg.y, pos_msg.x2, pos_msg.y2,
        #     pos_msg.segment, pos_msg.position, _1, _2,
        #     self._current_vel, self._current_pos
        # )
        # self.class_log.info(f"{pos_msg.timestamp/30000}, {pos_msg.x}, {pos_msg.y}, {pos_msg.y}, {pos_msg.y2}")
        #####################################################################################################

        update_occupancy = self._is_training_epoch()
        for encoder in self._encoders.values():
            encoder.update_position(self._current_pos, update_occupancy)
            if self._task_state != 1 and self._save_early:
                # we also save encoder models at the end of the program,
                # but we do it here as well just to be safe
                encoder.save()
                self._save_early = False

        self._pos_counter += 1
        if self._pos_counter % self.p['num_pos_disp'] == 0:
            self.class_log.debug(f"Received {self._pos_counter} pos points")

    def _compute_mark(self, datapoint):
        """Compute mark vector given an object containing spike waveform
        data"""

        # Make sure format is (n_channels, n_waveform_points)
        spike_data = np.atleast_2d(datapoint.data)

        # Determine the peak value for each channel
        channel_peaks = np.max(spike_data, axis=1)

        # Find out which of the channels has the highest peak value
        peak_channel_ind = np.argmax(channel_peaks)

        # Determine at which index the peak value was observed, given
        # the channel computed immediately above
        t_ind = np.argmax(spike_data[peak_channel_ind])

        # Find the spike waveform values for each channel (i.e. a vector)
        # given the index computed immediately above
        amp_mark = spike_data[:, t_ind]

        return amp_mark

    def _is_training_epoch(self):
        """Whether or not the encoding model is in the training phase"""

        res = (
            abs(self._current_vel) >= self.p['vel_thresh'] and
            self._task_state == 1 and
            not self.p['frozen_model']
        )
        return res

    def _record_timings(
        self, trode, timestamp,
        t_send_data, t_recv_data,
        t_start_kde, t_end_kde,
        t_start_enc_send, t_end_enc_send
    ):
        """Record timing information for a processed spike event"""

        ind = self._times_ind[trode]

        # expand timings array if necessary
        if ind == len(self._times[trode]):
            self._times[trode] = np.hstack((
                self._times[trode],
                np.zeros(
                    self.p['timings_bufsize'],
                    dtype=self._times[trode].dtype
                )
            ))

        # write to timings array
        tarr = self._times[trode]
        tarr[ind]['elec_grp_id'] = trode
        tarr[ind]['timestamp'] = timestamp
        tarr[ind]['t_send_data'] = t_send_data
        tarr[ind]['t_recv_data'] = t_recv_data
        tarr[ind]['t_start_kde'] = t_start_kde
        tarr[ind]['t_end_kde'] = t_end_kde
        tarr[ind]['t_start_enc_send'] = t_start_enc_send
        tarr[ind]['t_end_enc_send'] = t_end_enc_send
        self._times_ind[trode] += 1

    def _save_timings(self):
        """Save timing data"""

        for trode in self._times:
            filename = os.path.join(
                self._config['files']['output_dir'],
                f"{self._config['files']['prefix']}_encoder_trode_{trode}." +
                f"{self._config['files']['timing_postfix']}.npz"
            )
            data = self._times[trode]
            ind = self._times_ind[trode]
            np.savez(filename, timings=data[:ind])
            self.class_log.info(
                f"Wrote timings file for trode {trode} to {filename}")

    def _set_up_trodes(self, trodes:List[int]):
        """Set up data objects given a list of electrode groups
        this object will be handling/managing"""

        for trode in trodes:
            self._spikes_interface.register_datatype_channel(trode)

            self._encoders[trode] = Encoder(
                self._config,
                trode,
                position.PositionBinStruct(
                    self._config['encoder']['position']['lower'],
                    self._config['encoder']['position']['upper'],
                    self._config['encoder']['position']['num_bins']
                )
            )

            self._spk_counters[trode] = {}
            self._spk_counters[trode]['total'] = 0
            self._spk_counters[trode]['encoding'] = 0

            try:
                dch = self._config['encoder']['dead_channels'][trode]
                self._dead_channels[trode] = dch
                self.class_log.info(f"Set dead channels for trode {trode}")
            except KeyError:
                pass

            for dec_rank, dec_trodes in self._config['decoder_assignment'].items():
                if trode in dec_trodes:
                    self._decoder_map[trode] = dec_rank

            self._init_timings(trode)

    def finalize(self):
        """Final method called before exiting the main data processing loop"""

        for key in self._spk_counters:
            self.class_log.info(
                f"Got {self._spk_counters[key]} spikes for electrode "
                f"group {key}"
            )
            self._encoders[key].save()
        self._save_timings()
        self._spikes_interface.deactivate()
        self._pos_interface.deactivate()
        self.stop_record_writing()

####################################################################################
# Processes
####################################################################################

class EncoderProcess(base.RealtimeProcess):
    """Top level object for encoder_process"""

    def __init__(
        self, comm, rank, config, spikes_interface, pos_interface, pos_mapper
    ):
        super().__init__(comm, rank, config)

        try:
            self._encoder_manager = EncoderManager(
                rank, config, EncoderMPISendInterface(comm, rank, config),
                spikes_interface, pos_interface, pos_mapper
            )
        except:
            self.class_log.exception("Exception in init!")

        self._mpi_recv = base.StandardMPIRecvInterface(
            comm, rank, config, messages.MPIMessageTag.COMMAND_MESSAGE,
            self._encoder_manager
        )

        self._gui_recv = base.StandardMPIRecvInterface(
            comm, rank, config, messages.MPIMessageTag.GUI_PARAMETERS,
            self._encoder_manager
        )

    def main_loop(self):
        """Main data processing loop"""

        try:
            self._encoder_manager.setup_mpi()
            while True:
                self._mpi_recv.receive()
                self._gui_recv.receive()
                self._encoder_manager.next_iter()

        except StopIteration as ex:
            self.class_log.info("Exiting normally")
        except Exception as e:
            self.class_log.exception(
                "Encoder process exception occurred!"
            )

        self._encoder_manager.finalize()
        self.class_log.info("Exited main loop")
