# Supplementary material for: RealtimeDecoder: A Fast Software Module for Online Clusterless Decoding
Source: eNeuro. 2025 Dec 16;12(12):ENEURO.0252-24.2025. doi: 10.1523/ENEURO.0252-24.2025 (PMC12747469; doi:10.1523/ENEURO.0252-24.2025)
Supplement: Data 1 — This file contains the python scripts necessary to run the RealtimeDecoder software. These scripts run all processes described above. Also included in this zip file are configuration files used to customize the software for each application. The most up-to-date version of the code can be found at: https://github.com/LorenFrankLab/realtime decoder. Download Data 1, ZIP file. [file eneuro-12-ENEURO.0252-24.2025-s001.zip › realtime_decoder_eneuro/realtime_decoder/merge_rec.py]

import os
import glob
import time
import shutil
import argparse
import logging
import logging.config
import pandas as pd
import oyaml as yaml
import numpy as np
import multiprocessing as mp

from typing import Dict 

from realtime_decoder import binary_record

"""Contains methods used for combining binary record files into a single
file
"""

logging.basicConfig(level=logging.INFO)
logger = logging.getLogger("merge_rec")

def init_shared(l, fname):
    """Initializes global variables"""
    global hdf5_lock
    global hdf5_filename
    hdf5_lock = l
    hdf5_filename = fname

def convert_pandas(reader):
    """Convert binary data to pandas data"""

    logger.debug(f"Reading from file {reader.filepath}")
    panda_dict = reader.convert_to_pandas()

    filepath_dict = {}
    hdf5_temp_filename = reader.filepath + '.tmp.h5'
    with pd.HDFStore(hdf5_temp_filename, 'w') as hdf5_store:
        for rec_id, df in panda_dict.items():
            if df.size > 0: # write pandas data to file
                filepath_dict[rec_id] = hdf5_temp_filename
                hdf5_store[f'rec_{rec_id}'] = df

    return filepath_dict

def merge_pandas(filename_items):

    """Merge pandas dataframes"""

    rec_id = filename_items[0]
    filenames = filename_items[1]

    pandas = []

    for filename in filenames:
        store = pd.HDFStore(filename, 'r')
        pandas.append(store['rec_'+str(rec_id)])

    merged = pd.concat(pandas, ignore_index=True)
    merged = merged.apply(pd.to_numeric, errors='ignore')

    if 'timestamp' in merged.columns:
        merged.sort_values(['timestamp'], inplace=True)
        merged.reset_index(drop=True, inplace=True)

    hdf5_lock.acquire()

    logger.info("Saving merged rec ID {}.".format(rec_id))

    with pd.HDFStore(hdf5_filename, 'a') as hdf_store:
        hdf_store[f'rec_{rec_id}'] = merged

    hdf5_lock.release()

def merge_timings(config):

    """Merge timings files together"""

    outfile = os.path.join(
        config['files']['output_dir'],
        config['files']['prefix'] + '.timings_merged.h5'
    )

    # since we're opening the file in append mode,
    # we want to make sure there isn't already
    # existing data
    if os.path.isfile(outfile):
        raise Exception(
            f"Merged timings file {outfile} already exists"
        )

    # find the encoder files
    prefix = config['files']['prefix']
    postfix = config['files']['timing_postfix']
    filelist = glob.glob(
        os.path.join(
            config['files']['output_dir'],
            f'{prefix}*encoder_*{postfix}.npz'
        )
    )

    spikes_dfs = []
    for file in filelist:
        trode = file.rstrip(f'.{postfix}.npz').split('_')[-1]
        dec_file = glob.glob(
            os.path.join(
                config['files']['output_dir'],
                f'{prefix}*decoder_trode_{trode}.{postfix}.npz'
            )
        )[0]

        with np.load(file) as f:
            df1 = pd.DataFrame(f['timings'])

        with np.load(dec_file) as f:
            df2 = pd.DataFrame(f['timings'])

        df = df1.merge(df2)

        spikes_dfs.append(df)

    with pd.HDFStore(outfile, 'a') as hdf_store:
        hdf_store['spikes'] = pd.concat(spikes_dfs)

    # do the standalone decoder files
    filelist = glob.glob(
        os.path.join(
            config['files']['output_dir'],
            f'{prefix}*decoder_rank_*{postfix}.npz'
        )
    )

    decoder_dfs = []
    for file in filelist:
        rank = file.rstrip(f'.{postfix}.npz').split('_')[-1]
        with np.load(file) as f:
            decoder_dfs.append(pd.DataFrame(f['timings']))

    with pd.HDFStore(outfile, 'a') as hdf_store:
        hdf_store['posterior'] = pd.concat(decoder_dfs)

    # finally do the standalone ripple files
    filelist = glob.glob(
        os.path.join(
            config['files']['output_dir'],
            f'{prefix}*ripples_rank_*{postfix}.npz'
        )
    )

    ripple_dfs = []
    for file in filelist:
        with np.load(file) as f:
            ripple_dfs.append(pd.DataFrame(f['timings']))

    with pd.HDFStore(outfile, 'a') as hdf_store:
        hdf_store['ripples'] = pd.concat(ripple_dfs)

def copy_to_backup(config):

    """Copy output files to a backup location"""

    try:

        backup_dir = config['files']['backup_dir']
        os.makedirs(backup_dir, exist_ok=True)
        
        copy_files = []
        copy_files.extend(
            glob.glob(os.path.join(config['files']['output_dir'], '*.yaml'))
        )
        copy_files.extend(
            glob.glob(os.path.join(config['files']['output_dir'], '*.h5'))
        )
        copy_files.extend(
            glob.glob(os.path.join(config['files']['output_dir'], '*.encoder.npz'))
        )
        copy_files.extend(
            glob.glob(os.path.join(config['files']['output_dir'], '*.occupancy.npz'))
        )
        
        for fname in copy_files:
            shutil.copy2(fname, backup_dir)
    
    except KeyError:
        pass

def merge_with_temp(config, numprocs):

    """Combine binary record files, using temporary files in the process"""

    t0 = time.time()

    logger.info("Merging binary record files")

    if numprocs < 1:
        raise ValueError(
            "Number of processes must be at least 1. "
            f"Got {numprocs}"
        )

    prefix = config['files']['prefix']
    postfix = config['files']['rec_postfix']
    save_dir = config['files']['output_dir']

    testfile = glob.glob(
        os.path.join(save_dir, f'{prefix}*.{postfix}')
    )[0]

    fname = os.path.basename(testfile)
    _, rank, manager_label, _ = tuple(fname.split('.'))
    num_digits = len(rank)

    reader_list = []
    for rank in config['rank_settings']['enable_rec']:
        try:
            reader = binary_record.BinaryRecordsFileReader(
                save_dir, prefix, int(rank), num_digits,
                manager_label, postfix
            )
            reader_list.append(reader)
        except Exception as e:
            print("An exception occurred!")
            print(e)
            pass

    l = mp.Lock()
    fname = os.path.join(
        config['files']['output_dir'],
        config['files']['prefix'] + '.rec_merged.h5'
    )
    p = mp.Pool(
        numprocs, initializer=init_shared,
        initargs=(l, fname), maxtasksperchild=1
    )
    result = p.map(convert_pandas, reader_list)

    # since we're opening the file in append mode,
    # we want to make sure there isn't already
    # existing data
    if os.path.isfile(fname):
        raise Exception(
            f"Merged rec file {fname} already exists"
        )

    remapped_dict = {} # key: rec_id, value: list of rec files
    for filepath_dict in result:
        for rec_id, filepath in filepath_dict.items():
            recfile_list = remapped_dict.setdefault(rec_id, [])
            recfile_list.append(filepath)

    # for k, v in remapped_dict.items():
    #     print(f"Key: {k}, value: {v}")

    logger.info("Merging records...")
    p.map(merge_pandas, remapped_dict.items())

    t1 = time.time()

    logger.info("Removing temporary files")
    for k, v in remapped_dict.items():
        for fname in v:
            try:
                os.remove(fname)
            except FileNotFoundError:
                pass

    logger.info("Merging timing info...")
    merge_timings(config)

    logger.info("Copying files to backup location...")

    copy_to_backup(config)

    t2 = time.time()

    logger.info(
        f"Took {(t1 - t0)/60:0.3f} minutes to merge files"
    )
    logger.info(
        f"Took {(t2 - t1)/60:0.3f} minutes to remove temp files and "
        "copy files to backup location"
    )

if __name__ == "__main__":

    # parse the command line arguments
    parser = argparse.ArgumentParser()
    parser.add_argument('config', type=str, help="Path to config file")
    parser.add_argument(
        '--numprocs', '-n', type=int, default=mp.cpu_count()-1,
        help="Max number of processes to spawn"
    )

    args = parser.parse_args()
    logger.debug(f"Using {args.numprocs} processes")

    with open(args.config, 'rb') as f:
        config = yaml.safe_load(f)
    
    t0 = time.time()
    merge_with_temp(config, args.numprocs)
    t1 = time.time()
