# Supplementary material for: RealtimeDecoder: A Fast Software Module for Online Clusterless Decoding
Source: eNeuro. 2025 Dec 16;12(12):ENEURO.0252-24.2025. doi: 10.1523/ENEURO.0252-24.2025 (PMC12747469; doi:10.1523/ENEURO.0252-24.2025)
Supplement: Data 1 — This file contains the python scripts necessary to run the RealtimeDecoder software. These scripts run all processes described above. Also included in this zip file are configuration files used to customize the software for each application. The most up-to-date version of the code can be found at: https://github.com/LorenFrankLab/realtime decoder. Download Data 1, ZIP file. [file eneuro-12-ENEURO.0252-24.2025-s001.zip › realtime_decoder_eneuro/realtime_decoder/position.py]

import numpy as np

from typing import List

from realtime_decoder import base, datatypes

"""Contains objects relevant to handling position data"""

class PositionBinStruct(object):
    """Object for dealing with position bins"""

    def __init__(self, lower_bound, upper_bound, num_bins:int):

        self.pos_range = [lower_bound, upper_bound]
        self.num_bins = num_bins
        self.pos_bin_edges = np.linspace(
            lower_bound, upper_bound, num_bins + 1, endpoint=True, retstep=False
        )
        self.pos_bin_centers = (self.pos_bin_edges[:-1] + self.pos_bin_edges[1:]) / 2
        self.pos_bin_delta = self.pos_bin_centers[1] - self.pos_bin_centers[0]

    def which_bin(self, pos):
        """Find which position bin a given position belongs in.
        Legacy method that isn't used anymore"""

        return np.nonzero(np.diff(self._pos_bin_edges > pos))

    def get_bin(self, pos):

        """Find which position bin a given position belongs in."""

        return int((pos - self.pos_range[0])/self.pos_bin_delta)

class TrodesPositionMapper(base.PositionMapper):

    """Maps data obtained from a Trodes camera module into
    a position bin"""

    def __init__(self, arm_ids:List[int], arm_coords:List[List]):

        super().__init__()
        
        self._arm_ids = arm_ids
        self._arm_coords = arm_coords

        self._seg_to_arm_map = {}
        for segment, arm in enumerate(self._arm_ids):
            self._seg_to_arm_map[segment] = arm

        self._bin_info = {}
        for arm_ind, (a, b) in enumerate(arm_coords):
            # position bin bounds are [a, b] (inclusive)
            self._bin_info[arm_ind] = {}
            self._bin_info[arm_ind]['bins'] = np.arange(a, b+1)
            self._bin_info[arm_ind]['norm_edges'] = np.linspace(0, 1, (b-a+1)+1)

    def map_position(self, datapoint:datatypes.CameraModulePoint):

        """Maps data from a Trodes camera module datapoint into a
        position bin"""

        segment = datapoint.segment
        segment_pos = datapoint.position
        
        arm = self._seg_to_arm_map[segment]
        bins = self._bin_info[arm]['bins']
        norm_edges = self._bin_info[arm]['norm_edges']

        # in general segment positions x are assigned to a position bin
        # such that bin_edge_lower <= x < bin_edge_upper
        bin_ind = np.searchsorted(norm_edges, segment_pos, side='right') - 1

        # the exception is the last bin, where we can have
        # bin_edge_lower <= x <= bin_edge_upper 
        if bin_ind > len(bins) - 1:
            bin_ind = len(bins) - 1

        return bins[bin_ind]


class KinematicsEstimator(object):

    """Object used to estimate position and speed, can also
    smooth the estimates using an FIR filter"""

    def __init__(
        self, *, scale_factor=1, dt=1,
        xfilter=None, yfilter=None,
        speedfilter=None
    ):
        self._sf = scale_factor
        self._dt = dt

        self._b_x = np.array(xfilter)
        self._b_y = np.array(yfilter)
        self._b_speed = np.array(speedfilter)

        self._buf_x = np.zeros(self._b_x.shape[0])
        self._buf_y = np.zeros(self._b_y.shape[0])
        self._buf_speed = np.zeros(self._b_speed.shape[0])

        self._last_x = -1
        self._last_y = -1
        self._last_speed = -1

    def compute_kinematics(
        self, x, y, *, smooth_x=False,
        smooth_y=False, smooth_speed=False
    ):

        """Estimate x position, y position, and the speed"""

        # very first datapoint
        if self._last_speed == -1:
            self._last_x = x
            self._last_y = y
            self._last_speed = 0
            return x, y, 0

        if smooth_x:
            xv = self._smooth(x * self._sf, self._b_x, self._buf_x)
        else:
            xv = x

        if smooth_y:
            yv = self._smooth(y * self._sf, self._b_y, self._buf_y)
        else:
            yv = y

        sv = np.sqrt((yv - self._last_y)**2 + (xv - self._last_x)**2) / self._dt
        if smooth_speed:
            sv = self._smooth(sv, self._b_speed, self._buf_speed)

        # now that the speed has been estimated, the current x and y values
        # become the most recent (last) x and y values
        self._last_x = xv
        self._last_y = yv
        self._last_speed = sv

        return xv, yv, sv

    def _smooth(self, newval, coefs, buf):

        """Smooths data using an FIR filter"""

        # mutates data!
        buf[1:] = buf[:-1]
        buf[0] = newval
        rv = np.sum(coefs * buf, axis=0)

        return rv
