# Supplementary material for: RealtimeDecoder: A Fast Software Module for Online Clusterless Decoding
Source: eNeuro. 2025 Dec 16;12(12):ENEURO.0252-24.2025. doi: 10.1523/ENEURO.0252-24.2025 (PMC12747469; doi:10.1523/ENEURO.0252-24.2025)
Supplement: Data 1 — This file contains the python scripts necessary to run the RealtimeDecoder software. These scripts run all processes described above. Also included in this zip file are configuration files used to customize the software for each application. The most up-to-date version of the code can be found at: https://github.com/LorenFrankLab/realtime decoder. Download Data 1, ZIP file. [file eneuro-12-ENEURO.0252-24.2025-s001.zip › realtime_decoder_eneuro/realtime_decoder/trodes_sim.py]

import os
import time
import glob
import numpy as np

from collections import OrderedDict

from realtime_decoder import utils, trodes, datatypes
from realtime_decoder.datatypes import Datatypes
from realtime_decoder.base import DataSourceReceiver
from realtime_decoder.datatypes import LFPPoint, SpikePoint, CameraModulePoint

"""Contains objects for interfacing with Trodes-extracted
binary files"""

def load_trodes_data(
    dir, pattern, *, header_keys=[], dtype_fields=[]
):

    filelist = glob.glob(
        os.path.join(dir, pattern)
    )

    if len(filelist) == 0:
        raise ValueError(
            f"Could not find '{pattern}' file in directory {dir}"
        )
    elif len(filelist) > 1:
        raise ValueError(
            f"More than one file matches for '{pattern}' "
            f"in directory {dir}"
        )
    else:
        fname = filelist[0]
        data, _ = trodes.load_dat_file(
            fname,
            header_keys=header_keys,
            dtype_fields=dtype_fields
        )

        return data


class TrodesSimDataReceiver(DataSourceReceiver):

    def __init__(self, comm, rank, config, datatype):
        if not datatype in (
            Datatypes.LFP,
            Datatypes.SPIKES,
            Datatypes.LINEAR_POSITION
        ):
            raise TypeError(f"Invalid datatype {datatype}")
        super().__init__(comm, rank, config, datatype)

        self.start = False
        self.ntrode_ids = [] # only applicable for spikes and LFP
        self.source = self.config['datasource']
        self.sfact = self.config[self.source]["voltage_scaling_factor"]

        # simulated sampling rate. This means we can run the simulator
        # faster than real-time. However, the filters for LFP processing
        # must still use the sampling rate of the original recording.
        self.sim_fs = self.config["trodes_simulator"]["sampling_rate"]

        # only populated if this object is handling LFP
        self.lfp_timestamps = None
        self.lfp_data = None

        # only populated if this object is handling spikes
        self.spike_objs = OrderedDict()

        # only populated if this object is handling position
        self.pos_data = None
        self.linear_pos_data = None

        self.tstart = 0
        self.nstart = 0
        self.nprev = 0 # see note in self.__next__()

    def set_start_time(self, tstart, nstart):

        """Set start time of simulated recording"""

        self.class_log.info(
            f"Setting start time to {tstart} and "
            f"start sample number to {nstart}"
        )

        self.tstart = tstart # units: nanoseconds
        self.nstart = nstart # units: sample number
        self.nprev = nstart  # units: sample number

    def __next__(self):

        if not self.start:
            return None

        # Use highest-resolution clock and convert to seconds
        t_elapsed = (time.time_ns() - self.tstart) / 1e9

        # Convert time (in seconds) to expected sample number.
        # Round down if that number is fractional.
        curr_n = int(np.floor( t_elapsed * self.sim_fs + self.nstart ))

        if not curr_n > self.nprev:
            # Probably means self.tstart was set to a time in the
            # future, and we haven't been running long enough
            # to reach that point in time yet
            return None

        # This method is not going to be called at exactly the
        # same frequency as the simulated sampling rate. So
        # we need to search for data falling in a RANGE of
        # sample numbers. We use self.nprev to keep track of
        # the most recent sample number we computed.
        if self.datatype == Datatypes.LFP:
            out = self.get_lfp(self.nprev, curr_n)
        elif self.datatype == Datatypes.SPIKES:
            out = self.get_spikes(self.nprev, curr_n)
        else:
            out = self.get_position(self.nprev, curr_n)

        self.nprev = curr_n
        return out

    def register_datatype_channel(self, channel):

        """Sets up streaming from the given channel, or more accurately
        an ntrode id. This method can be called repeatedly such that multiple
        channels can be streamed from one TrodesDataReceiver instance"""

        ntrode_id = channel
        if self.datatype in (Datatypes.LFP, Datatypes.SPIKES):
            if not ntrode_id in self.ntrode_ids:
                self.ntrode_ids.append(ntrode_id)
            else:
                self.class_log.debug(f"Already streaming from ntrode id {ntrode_id}")
        else:
            self.class_log.debug("Already set up to stream position, doing nothing")
            return
        
        # Unlike in the case of a TrodesDataReceiver, we do not have to compute
        # any indices for the LFP. We load the requested ntrodes ids directly
        # from files.

        self.class_log.debug(
            f"Set up to stream from ntrode ids {self.ntrode_ids}"
        )

    def activate(self):

        # Here we load the appropriate data into memory.
        # Unless we are working with a large recording
        # consisting of many spikes, loading the data
        # all into memory isn't something we need to be
        # too concerned about
        if self.datatype == Datatypes.LFP:
            name = 'lfp'
            self.load_lfp()
        elif self.datatype == Datatypes.SPIKES:
            name = 'spikes'
            self.load_spikes()
        else:
            name = 'position'
            self.load_position()

        self.start = True
        self.class_log.debug(f"Datastream {name} activated")

    def deactivate(self):
        self.start = False

    def stop_iterator(self):
        raise StopIteration()

    def load_lfp(self):

        self.lfp_timestamps = load_trodes_data(
            self.config['trodes_simulator']['lfp_dir'],
            '*timestamps.dat',
            header_keys=['Fields', 'Byte_order'],
            dtype_fields=['time']
        )['time']

        lfp_data = np.zeros((
            len(self.lfp_timestamps), len(self.ntrode_ids)
        ))

        for ii, ntrode_id in enumerate(self.ntrode_ids):
            data = load_trodes_data(
                self.config['trodes_simulator']['lfp_dir'],
                f'*nt{ntrode_id}ch*',
                header_keys=['Fields', 'Byte_order'],
                dtype_fields=['voltage']
            )
            lfp_data[:, ii] = data

        self.lfp_data = lfp_data

    def load_spikes(self):

        for ntrode_id in self.ntrode_ids:

            self.spike_objs[ntrode_id] = {}

            data = load_trodes_data(
                self.config['trodes_simulator']['spikes_dir'],
                f'*nt{ntrode_id}.dat',
                header_keys=['Fields', 'Byte_order'],
                dtype_fields=['time', 'waveform']
            )
            self.spike_objs[ntrode_id]['data'] = data
            self.spike_objs[ntrode_id]['wfields'] = [
                field for field in data.dtype.fields if 'waveform' in field
            ]

    def load_position(self):
        pos_data = load_trodes_data(
            self.config['trodes_simulator']['raw_dir'],
            '*videoPositionTracking',
            header_keys=['Fields'],
            dtype_fields=['time', 'xloc', 'xloc2', 'yloc', 'yloc2']
        )

        linear_pos_data = load_trodes_data(
            self.config['trodes_simulator']['raw_dir'],
            '*videoLinearTracking',
            header_keys=['Fields'],
            dtype_fields=['time', 'LineSegment', 'RelativeLinearPos']
        )

        # only keep unique data
        _, inds1 = np.unique(pos_data['time'], return_index=True)
        _, inds2 = np.unique(linear_pos_data['time'], return_index=True)
        pos_data = pos_data[inds1]
        linear_pos_data = linear_pos_data[inds2]

        # only keep samples that exist for both pos data and linear pos data
        common_time = np.intersect1d(pos_data['time'], linear_pos_data['time'])
        mask1 = np.in1d(pos_data['time'], common_time)
        mask2 = np.in1d(linear_pos_data['time'], common_time)
        pos_data = pos_data[mask1]
        linear_pos_data = linear_pos_data[mask2]

        assert np.allclose(pos_data['time'], linear_pos_data['time'])

        self.pos_data = pos_data
        self.linear_pos_data = linear_pos_data

    def get_lfp(self, nstart, nend):

        msgs = []

        inds = np.searchsorted(self.lfp_timestamps, [nstart, nend])
        start_ind = inds[0]
        stop_ind = inds[1]

        if start_ind >= len(self.lfp_timestamps):
            # Return early, no data within the requested range
            return msgs
        elif stop_ind >= len(self.lfp_timestamps):
            # It's ok to slice beyond the end of self.lfp_timestamps,
            # do nothing
            pass
        elif self.lfp_timestamps[stop_ind] == nend:
            # Add one to the index so that when we slice
            # with [start_ind:stop_ind], the data corresponding
            # to self.lfp_timestamps[stop_ind] will not be sliced
            # out
            stop_ind += 1

        ts_vec = self.lfp_timestamps[start_ind:stop_ind]
        lfp_data = np.atleast_2d(self.lfp_data[start_ind:stop_ind])

        for ts, data in zip(ts_vec, lfp_data):

            assert data.ndim == 1
            
            t0 = time.time_ns()
            msgs.append(
                datatypes.LFPPoint(
                    ts,
                    self.ntrode_ids,
                    data * self.sfact,
                    t0, time.time_ns()
                )
            )

        #####################################################################################
        self.lfp_timestamps = self.lfp_timestamps[stop_ind:]
        self.lfp_data = self.lfp_data[stop_ind:]
        #####################################################################################

        return msgs

    def get_spikes(self, nstart, nend):

        msgs = []

        # iterate over all trodes this object is responsible for
        for trode_id in self.spike_objs:

            data = self.spike_objs[trode_id]['data']
            fields = self.spike_objs[trode_id]['wfields']

            inds = np.searchsorted(data['time'], [nstart, nend])
            start_ind = inds[0]
            stop_ind = inds[1]

            if start_ind >= len(data['time']):
                # Return early, no data within the requested range
                return msgs
            elif stop_ind >= len(data['time']):
                # It's ok to slice beyond the end of data['time'],
                # do nothing
                pass
            elif data['time'][stop_ind] == nend:
                # Add one to the index so that when we slice
                # with [start_ind:stop_ind], the data corresponding
                # to data['time'][stop_ind] will not be sliced
                # out
                stop_ind += 1

            ts_vec = data['time'][start_ind:stop_ind]
            waveforms = data[fields][start_ind:stop_ind]

            # iterate over all waveforms inside the time bin of interest
            for ts, wf in zip(ts_vec, waveforms):

                try:
                    t0 = time.time_ns()

                    wf = np.atleast_1d(wf)
                    num_channels = len(wf[0])
                    out = np.zeros(( num_channels, len(wf[0][0]) ))

                    assert len(wf) == 1
                    assert out.ndim == 2
                    assert out.shape[1] == 40 # out.shape[0] = 4 for tetrode

                    # populate the output waveform array
                    for ii in range(num_channels):
                        out[ii] = wf[0][ii] * self.sfact

                    msgs.append(
                        datatypes.SpikePoint(
                            ts, trode_id, out,
                            t0, time.time_ns()
                        )
                    )
                except:
                    self.class_log.info(f"{data}")
                    self.class_log.warning(f"{ts_vec}, {waveforms}")
                    raise ValueError("Something went wrong")

            #####################################################################################
            self.spike_objs[trode_id]['data'] = self.spike_objs[trode_id]['data'][stop_ind:]
            #####################################################################################

        return msgs

    def get_position(self, nstart, nend):

        msgs = []

        inds = np.searchsorted(self.pos_data['time'], [nstart, nend])
        start_ind = inds[0]
        stop_ind = inds[1]

        if start_ind >= len(self.pos_data['time']):
            # Return early, no data within the requested range
            return msgs
        elif stop_ind >= len(self.pos_data['time']):
            # It's ok to slice beyond the end of self.pos_data['time'],
            # do nothing
            pass
        elif self.pos_data['time'][stop_ind] == nend:
            # Add one to the index so that when we slice
            # with [start_ind:stop_ind], the data corresponding
            # to data['time'][stop_ind] will not be sliced
            # out
            stop_ind += 1

        pos_datas = self.pos_data[start_ind:stop_ind]
        linear_pos_datas = self.linear_pos_data[start_ind:stop_ind]

        for ii in range(len(pos_datas)):

            pos_data = pos_datas[ii]
            linear_pos_data = linear_pos_datas[ii]

            msgs.append(
                datatypes.CameraModulePoint(
                    linear_pos_data['time'],
                    linear_pos_data['LineSegment'],
                    linear_pos_data['RelativeLinearPos'],
                    pos_data['xloc'],
                    pos_data['xloc2'],
                    pos_data['yloc'],
                    pos_data['yloc2'],
                    time.time_ns()
                )
            )

            # if self.rank == 3:
            #     self.class_log.info(f"Position message with timestamp {linear_pos_data['time']}")

        #####################################################################################
        self.pos_data = self.pos_data[stop_ind:]
        self.linear_pos_data = self.linear_pos_data[stop_ind:]
        #####################################################################################

        return msgs


class TrodesClientStub(object):

    def __init__(self, config):
        pass

    def receive(self):
        pass

    def send_statescript_shortcut_message(self, val):
        pass
        
