# Supplementary material for: RealtimeDecoder: A Fast Software Module for Online Clusterless Decoding
Source: eNeuro. 2025 Dec 16;12(12):ENEURO.0252-24.2025. doi: 10.1523/ENEURO.0252-24.2025 (PMC12747469; doi:10.1523/ENEURO.0252-24.2025)
Supplement: Data 1 — This file contains the python scripts necessary to run the RealtimeDecoder software. These scripts run all processes described above. Also included in this zip file are configuration files used to customize the software for each application. The most up-to-date version of the code can be found at: https://github.com/LorenFrankLab/realtime decoder. Download Data 1, ZIP file. [file eneuro-12-ENEURO.0252-24.2025-s001.zip › realtime_decoder_eneuro/realtime_decoder/trodes.py]

import numpy as np


def _extract_repeats(dtype_info):
    
    # can be num*dtype or dtype*num
    a, b = tuple(dtype_info.split("*"))
    if a.isdigit():
        num_repeats = int(a)
        dtype = b
    elif b.isdigit():
        num_repeats = int(b)
        dtype = a
    else:
        raise ValueError(
            f"Could not parse datatype info {dtype_info} correctly"
        )
        
    return num_repeats, dtype

def _get_dtype_info(header, tag):

    name, dtype_info = tuple(tag.split(' '))
    if '*' in tag:
        repeats, dtype = _extract_repeats(dtype_info)
    else:
        repeats = 0
        dtype = dtype_info

    if not getattr(np, dtype):
        raise ValueError(f"Unrecognized datatype {dtype}")

    try:
        endian = header['Byte_order']
    except KeyError:
        # logger.info("Assuming little endian like most Trodes files are")
        endian = 'little endian'

    if endian == 'little endian':
        endian_str = '<'
    else:
        endian_str = '>'

    if dtype == 'double':
        symbol = 'f'
        num_bytes = 8
    elif dtype == 'float':
        symbol = 'f'
        num_bytes = 4
    else:
        if not ('i' in dtype or 'u' in dtype):
            raise ValueError(f"Unrecognized dtype {dtype}")
        symbol = dtype[0]
        num_bytes = np.dtype(dtype).itemsize

    dt = endian_str + f'{symbol}{num_bytes}'
    
    return name, dt, repeats

def _get_tag_locs(fields_info):
    
    starts = []
    stops = []
    for ii, char in enumerate(fields_info):
        if char == '<':
            starts.append(ii+1)
        elif char == '>':
            stops.append(ii)
            
    if len(starts) != len(stops):
        raise ValueError(
            f"Could not extract datatype info from line {fields_info}")
        
    return starts, stops


def _get_numpy_dtype(header):
    
    fields_info = header['Fields']
    
    starts, stops = _get_tag_locs(fields_info)

    dtype_list = []
    for start, stop in zip(starts, stops):
        tag = fields_info[start:stop]
        name, dt, repeats = _get_dtype_info(header, tag)
        
        if repeats > 0:
            dtype_list.append((name, dt, (repeats, )))
        else:
            dtype_list.append((name, dt))
        
    try:
        np_dtype = np.dtype(dtype_list)
    except:
        raise ValueError(
            f"Could not convert {dtype_list} into a numpy datatype "
            "successfully!"
        )
        
    return np_dtype

def _extract_header(l):
    
    # split a line consisting of the form "key: value" into
    # dictionary
    header_dict = {}
    for item in l:
        loc = item.find(':')
        if loc >= 0:
            key = item[:loc]
            value = item[loc+1:].lstrip(' ')
            header_dict[key] = value
                
    return header_dict


def _verify_header(header, keys):
    
    for key in keys:
        if not key in header:
            raise ValueError(
                f"Could not find '{key}' in header!"
            )
            
def _verify_dtype(numpy_dt, keys):

    fields = list(numpy_dt.fields)
    for key in keys:
        matches = [field for field in fields if field.find(key) >= 0]
        if matches == []:
            raise ValueError(
                f"Could not find field '{key}' in "
                f"the datatype {fields}"
            )

def load_dat_file(file, *, header_keys=[], dtype_fields=[]):

    # header keys: keys in the header section that should be checked
    # for their existence
    # dtype fields: names that are expected to be in the 'Fields'
    # section in the header section

    maxlines = 500
    ct = 0
    header_info = []
    with open(file, 'rb') as f:

        instr = b""
        while instr != b"<End settings>\n":
            ct += 1
            instr = f.readline()
            header_info.append(instr.decode('ascii').strip())

            if ct > maxlines:
                raise ValueError("Could not find header info!")
                
        header = _extract_header(header_info)
        if header_keys != []:
            _verify_header(header, header_keys)
            
        dtype = _get_numpy_dtype(header)
        if dtype_fields != []:
            _verify_dtype(dtype, dtype_fields)

        data = np.fromfile(f, dtype=dtype)

    return data, header
