# Supplementary material for: RealtimeDecoder: A Fast Software Module for Online Clusterless Decoding
Source: eNeuro. 2025 Dec 16;12(12):ENEURO.0252-24.2025. doi: 10.1523/ENEURO.0252-24.2025 (PMC12747469; doi:10.1523/ENEURO.0252-24.2025)
Supplement: Data 1 — This file contains the python scripts necessary to run the RealtimeDecoder software. These scripts run all processes described above. Also included in this zip file are configuration files used to customize the software for each application. The most up-to-date version of the code can be found at: https://github.com/LorenFrankLab/realtime decoder. Download Data 1, ZIP file. [file eneuro-12-ENEURO.0252-24.2025-s001.zip › realtime_decoder_eneuro/realtime_decoder/taskstate.py]

import os
from realtime_decoder import logging_base, utils

"""Contains objects for dealing with the task state"""

class TaskStateHandler(logging_base.LoggingClass):
    """An object that gets the current task state"""

    def __init__(self, config):
        super().__init__()
        self.config = config
        
        # defaults
        self._switch_time = 0
        self._taskstate_file = None
        self._is_switch_logged = False

        source = self.config['datasource']
        if source == 'trodes':
            self._taskstate_file = self.config[source]['taskstate_file']
        elif source == 'trodes_simulator':
            statescript_log_file = utils.find_unique_file(
                os.path.join(
                    self.config[source]['raw_dir'], 
                    "*.stateScriptLog"
                ),
                "state script log"
            )
            t = utils.get_switch_time(statescript_log_file)

            trodesconf = self.config[source]['config_file']
            root = utils.get_xml_root(trodesconf)
            sr = int(root.find("HardwareConfiguration").attrib['samplingRate'])

            # convert milliseconds to sample number
            self._switch_time = int(t / 1000 * sr)
        else:
            pass

    def get_task_state(self, timestamp):

        """Determine the current task state. If a data source other
        than Trodes is being used, this method always returns a task
        state of 1 (this is to support compatibility with other data
        acquisition systems)"""

        source = self.config['datasource']
        if source == 'trodes':
            return utils.get_last_num(self._taskstate_file)
        elif source == 'trodes_simulator':
            taskstate = 1 if timestamp < self._switch_time else 2
            if taskstate == 2 and not self._is_switch_logged:
                self.class_log.info(f"Task state switched to 2")
                self._is_switch_logged = True
            return taskstate    
        else:
            return 1
