# Supplementary material for: RealtimeDecoder: A Fast Software Module for Online Clusterless Decoding
Source: eNeuro. 2025 Dec 16;12(12):ENEURO.0252-24.2025. doi: 10.1523/ENEURO.0252-24.2025 (PMC12747469; doi:10.1523/ENEURO.0252-24.2025)
Supplement: Data 1 — This file contains the python scripts necessary to run the RealtimeDecoder software. These scripts run all processes described above. Also included in this zip file are configuration files used to customize the software for each application. The most up-to-date version of the code can be found at: https://github.com/LorenFrankLab/realtime decoder. Download Data 1, ZIP file. [file eneuro-12-ENEURO.0252-24.2025-s001.zip › realtime_decoder_eneuro/realtime_decoder/transitions.py]

import numpy as np

from realtime_decoder import utils

"""Contains methods for generating state-space transition models"""

##########################################################################
# Clusterless decoder transitions
##########################################################################

# used for 8-arm maze
# def sungod_transition_matrix_old(pos_bins, arm_coords, bias):

#     # this for tri-diagonal matrix 
#     from scipy.sparse import diags
#     n = len(pos_bins)
#     transition_mat = np.zeros([n, n])
#     k = np.array([(1/3) * np.ones(n - 1), (1/3) *
#                   np.ones(n), (1 / 3) * np.ones(n - 1)])
#     offset = [-1, 0, 1]
#     transition_mat = diags(k, offset).toarray()
#     box_end_bin = arm_coords[0, 1]

#     for x in arm_coords[:, 0]:
#         transition_mat[int(x), int(x)] = (5/9)
#         transition_mat[box_end_bin, int(x)] = (1/9)
#         transition_mat[int(x), box_end_bin] = (1/9)

#     for y in arm_coords[:, 1]:
#         transition_mat[int(y), int(y)] = (2 / 3)

#     transition_mat[box_end_bin, 0] = 0
#     transition_mat[0, box_end_bin] = 0
#     transition_mat[box_end_bin, box_end_bin] = 0
#     transition_mat[0, 0] = (2 / 3)

#     transition_mat[box_end_bin - 1, box_end_bin - 1] = (5/9)
#     transition_mat[box_end_bin - 1, box_end_bin] = (1/9)
#     transition_mat[box_end_bin, box_end_bin - 1] = (1/9)

#     transition_mat = transition_mat + bias
#     return transition_mag


# currently flat transition matrix
def sungod_transition_matrix(pos_bins, arm_coords, bias):

    """Generate transition matrix describing transitions
    for a maze consisting of a center segment and 1 or more arms"""

    n = len(pos_bins)
    transmat = np.zeros((n, n)) + bias

    # apply no animal boundary - make gaps between arms
    transmat = utils.apply_no_anim_boundary(
        pos_bins, arm_coords, transmat
    )

    # to smooth: take transition matrix to a power
    transmat = np.linalg.matrix_power(transmat, 1)

    # row normalize transition matrix
    transmat /= np.nansum(transmat, axis=1, keepdims=True)

    transmat[np.isnan(transmat)] = 0

    return transmat

##########################################################################
# Clusterless classifier transitions
##########################################################################

# Adapted from Eric's code at 
# https://github.com/Eden-Kramer-Lab/replay_trajectory_classification.
# Compatible with arm_coords specified in config file.
# Note that arm_coords[0] is assumed to be the center well.
# It is also assumed that arm_coords[0][0] is 0.

def _normalize_row_probability(x):
    '''Ensure the state transition matrix rows sum to 1
    '''
    x /= x.sum(axis=1, keepdims=True)
    x[~np.isfinite(x)] = 0
    return x

def _gaussian(x, mu, sigma):
    '''Normalized gaussian
    '''
    return np.exp(-0.5*((x - mu)/sigma)**2) / (sigma*np.sqrt(2*np.pi))


def random_walk(arm_coords, cm_per_bin, sigma):
    """Generate transition matrix describing transitions
    for a maze consisting of a center segment and 1 or more arms.
    A Gaussian kernel is used for smoothing"""

    base_offset = arm_coords[0][1]*cm_per_bin
    arm_labels = np.zeros(arm_coords[-1][-1] + 1) * np.nan
    bin_centers = np.arange(arm_labels.shape[0], dtype=np.float) * np.nan
    for arm_ind, (a, b) in enumerate(arm_coords):
        arm_labels[a:b+1] = arm_ind

        dist_vec = np.arange(b - a + 1, dtype=np.float) * cm_per_bin
        if arm_ind != 0:
            dist_vec += base_offset + cm_per_bin
        bin_centers[a:b+1] = dist_vec

    n_states = bin_centers.shape[0]
    transmat = np.zeros((n_states, n_states))
    for ii, (arm_label, center) in enumerate(zip(arm_labels, bin_centers)):
        if np.isnan(arm_label):
            transmat_row = 0
        else:
            transmat_row = _gaussian(bin_centers, center, sigma)
            if arm_label == 0:
                mask = ~np.isnan(arm_labels)
            else:
                # transitions within a specific arm ok. transitions to arm 0
                # (center well) also ok.
                mask = np.logical_or(arm_labels==0, arm_labels==arm_label)
            transmat_row[~mask] = 0
        transmat[ii] = transmat_row

    return _normalize_row_probability(transmat)


def uniform(arm_coords, cm_per_bin, sigma):

    """Generate transition matrix describing transitions
    for a maze consisting of a center segment and 1 or more arms.
    Transitions are uniform"""

    n_states = arm_coords[-1][-1]- arm_coords[0][0] + 1
    is_track_interior = np.zeros(n_states, dtype=bool)
    for ii, (a, b) in enumerate(arm_coords):
        is_track_interior[a:b+1] = True

    transmat = np.ones((n_states, n_states))
    transmat[~is_track_interior] = 0
    transmat[:, ~is_track_interior] = 0

    return _normalize_row_probability(transmat)


def identity(arm_coords, cm_per_bin, sigma):
    """Generate transition matrix describing transitions
    for a maze consisting of a center segment and 1 or more arms.
    There is zero transition probability on the off-diagonal elements"""
    
    n_states = arm_coords[-1][-1]- arm_coords[0][0] + 1
    is_track_interior = np.zeros(n_states, dtype=bool)
    for ii, (a, b) in enumerate(arm_coords):
        is_track_interior[a:b+1] = True

    transmat = np.identity(n_states)
    transmat[~is_track_interior] = 0
    transmat[:, ~is_track_interior] = 0

    return _normalize_row_probability(transmat)


def strong_diagonal_discrete(n_states, diag):
    """Generate transition matrix describing transitions
    for a maze consisting of a center segment and 1 or more arms.
    Unlike identity(), this method puts some transition probability
    on the off-diagonals"""

    strong_diagonal = np.identity(n_states) * diag
    is_off_diag = ~np.identity(n_states, dtype=bool)
    strong_diagonal[is_off_diag] = (
        (1 - diag) / (n_states - 1))
    return strong_diagonal


CONTINUOUS_TRANSITIONS = {
    'random_walk': random_walk,
    'uniform': uniform,
    'identity': identity,
}


DISCRETE_TRANSITIONS = {
    'strong_diagonal': strong_diagonal_discrete,
}
