# Supplementary material for: RealtimeDecoder: A Fast Software Module for Online Clusterless Decoding
Source: eNeuro. 2025 Dec 16;12(12):ENEURO.0252-24.2025. doi: 10.1523/ENEURO.0252-24.2025 (PMC12747469; doi:10.1523/ENEURO.0252-24.2025)
Supplement: Data 1 — This file contains the python scripts necessary to run the RealtimeDecoder software. These scripts run all processes described above. Also included in this zip file are configuration files used to customize the software for each application. The most up-to-date version of the code can be found at: https://github.com/LorenFrankLab/realtime decoder. Download Data 1, ZIP file. [file eneuro-12-ENEURO.0252-24.2025-s001.zip › realtime_decoder_eneuro/realtime_decoder/trodesnet.py]

import time
import numpy as np

from typing import Callable
from zmq import ZMQError

from realtime_decoder import utils
from realtime_decoder.datatypes import Datatypes
from realtime_decoder.base import DataSourceReceiver
from realtime_decoder.datatypes import LFPPoint, SpikePoint, CameraModulePoint
from trodesnetwork.socket import SourceSubscriber
from trodesnetwork.trodes import TrodesAcquisitionSubscriber, TrodesHardware

"""Contains objects used for interfacing with Trodes using the trodesnetwork
API"""

class TrodesDataReceiver(DataSourceReceiver):

    def __init__(self, comm, rank, config, datatype):
        if not datatype in (
            Datatypes.LFP,
            Datatypes.SPIKES,
            Datatypes.LINEAR_POSITION
        ):
            raise TypeError(f"Invalid datatype {datatype}")
        super().__init__(comm, rank, config, datatype)

        self.sub_obj = None

        self.start = False
        self.stop = False

        self.ntrode_ids = [] # only applicable for spikes and LFP
        self.inds_to_extract = [] # only applicable for LFP
        self.source = self.config['datasource']
        self.sfact = self.config[self.source]["voltage_scaling_factor"]

        self.temp_data = None

    def __next__(self):

        """Gets the next data sample, if it is available"""

        if not self.start:
            return None
        
        try:
            self.temp_data = self.sub_obj.receive(noblock=True)
            
            if self.datatype == Datatypes.LFP:
                
                datapoint = LFPPoint(
                    self.temp_data['localTimestamp'],
                    self.ntrode_ids,
                    (
                        np.array(self.temp_data['lfpData']) * self.sfact
                    )[self.inds_to_extract],
                    self.temp_data['systemTimestamp'],
                    time.time_ns())
                
                return datapoint

            elif self.datatype == Datatypes.SPIKES:
                
                ntid = self.temp_data['nTrodeId']
                if ntid in self.ntrode_ids:
                    
                    datapoint = SpikePoint(
                        self.temp_data['localTimestamp'],
                        ntid,
                        np.array(self.temp_data['samples']) * self.sfact,
                        self.temp_data['systemTimestamp'],
                        time.time_ns())
                    
                    return datapoint

                return None
            
            else:

                datapoint = CameraModulePoint(
                    self.temp_data['timestamp'],
                    self.temp_data['lineSegment'],
                    self.temp_data['posOnSegment'],
                    self.temp_data['x'],
                    self.temp_data['y'],
                    self.temp_data['x2'],
                    self.temp_data['y2'],
                    time.time_ns())
                
                return datapoint

        except ZMQError:
            return None

    def register_datatype_channel(self, channel):

        """Sets up streaming from the given channel, or more accurately
        an ntrode id. This method can be called repeatedly such that multiple
        channels can be streamed from one TrodesDataReceiver instance"""

        ntrode_id = channel
        if self.datatype in (Datatypes.LFP, Datatypes.SPIKES):
            if not ntrode_id in self.ntrode_ids:
                self.ntrode_ids.append(ntrode_id)
            else:
                self.class_log.debug(f"Already streaming from ntrode id {ntrode_id}")
        else:
            self.class_log.debug("Already set up to stream position, doing nothing")
            return
        
        if self.datatype == Datatypes.LFP:
            # map ntrode ids to indices
            self.inds_to_extract = utils.get_ntrode_inds(
                self.config[self.source]['config_file'],
                self.ntrode_ids
            )

        self.class_log.debug(
            f"Set up to stream from ntrode ids {self.ntrode_ids}"
        )

    def activate(self):

        """Enable streaming by connecting to Trodes"""

        # Note that we instantiate the SourceSubscriber object here.
        # If we do it in the constructor and then do not immediately
        # call the __next__() method, then a bunch of messages
        # can build up in the I/O buffer. This activate() method
        # exists so that this and other objects can be constructed
        # at any time. After we are sure the Trodes server is online
        # and we are ready to begin acquiring data, we call this
        # method and immediately begin calling the __next__() method
        # repeatedly.
        
        if self.datatype == Datatypes.LFP:
            name = 'source.lfp'
        elif self.datatype == Datatypes.SPIKES:
            name = 'source.waveforms'
        else:
            name = 'source.position'

        server_address = utils.get_network_address(
            self.config[self.source]['config_file']
        )
        if server_address is None:
            self.sub_obj = SourceSubscriber(name)
        else:
            self.sub_obj = SourceSubscriber(name, server_address=server_address)

        self.start = True
        self.class_log.debug(f"Datastream {name} activated")

    def deactivate(self):
        """Deactivate streaming. The __next__() method can still be called
        but no data will be returned"""
        self.start = False

    def stop_iterator(self):
        """Stop streaming entirely"""
        raise StopIteration()


class TrodesClient(object):
    """Object used for getting the acquisition state of Trodes, as well as
    controlling some hardware"""

    def __init__(self, config):
        self._startup_callback = utils.nop
        self._termination_callback = utils.nop

        server_address = utils.get_network_address(
            config[config['datasource']]['config_file']
        )
        self._acq_sub = TrodesAcquisitionSubscriber(server_address=server_address)
        self._trodes_hardware = TrodesHardware(server_address=server_address)

    def send_statescript_shortcut_message(self, val):
        """Send a shortcut message to the ECU"""

        self._trodes_hardware.ecu_shortcut_message(val)

    def receive(self):
        """Get the acquisiton state and depending on the state, execute
        some callback methods
        """

        try:
            data = self._acq_sub.receive(noblock=True)

            if ('play' in data['command'] or 'record' in data['command']):
                self._startup_callback()
            if 'stop' in data['command']: # 'stop' for playback, 'stoprecord' for recording
                self._termination_callback()
        except ZMQError:
            pass

    def set_startup_callback(self, callback:Callable):
        """Set the callback to be executed when data acquisition starts up"""

        self._startup_callback = callback

    def set_termination_callback(self, callback:Callable):
        """Set the callback to be executed when data acquisition stops"""

        self._termination_callback = callback
