# Supplementary material for: RealtimeDecoder: A Fast Software Module for Online Clusterless Decoding
Source: eNeuro. 2025 Dec 16;12(12):ENEURO.0252-24.2025. doi: 10.1523/ENEURO.0252-24.2025 (PMC12747469; doi:10.1523/ENEURO.0252-24.2025)
Supplement: Data 1 — This file contains the python scripts necessary to run the RealtimeDecoder software. These scripts run all processes described above. Also included in this zip file are configuration files used to customize the software for each application. The most up-to-date version of the code can be found at: https://github.com/LorenFrankLab/realtime decoder. Download Data 1, ZIP file. [file eneuro-12-ENEURO.0252-24.2025-s001.zip › realtime_decoder_eneuro/realtime_decoder/utils.py]

import xml.etree.ElementTree as ET
import numpy as np
import os
import fcntl
import pathlib
import glob

from typing import List

"""Various useful utilities"""

def _extract_configuration(recfile):
    """Extracts the configuration section of a .rec file"""
    lines = []
    with open(recfile, 'rb') as f:
        fileline = ''
        while True:
            fileline = f.readline()
            lines.append(fileline)
            if b'</Configuration>' in fileline:
                break

    root = ET.fromstringlist(lines)
    return root

def get_xml_root(file):

    """Returns the root node of the configuration section
    (an XML tree) in a .trodesconf or .rec file"""
    p = pathlib.Path(file)
    suffix = p.suffix

    if suffix == '.trodesconf':
        xmltree = ET.parse(file)
        root = xmltree.getroot()
    elif suffix == '.rec':
        root = _extract_configuration(file)
    else:
        raise ValueError(f"Could not get xml tree from file {file}")

    return root

def nop():
    """No-op method, does nothing"""
    pass

def get_ntrode_inds(file, ntrode_ids):

    """Given a list of ntrode_ids (integers), determines
    which indices those ids map to"""
    # ntrode_ids should be a list of integers
    inds_to_extract = []

    root = get_xml_root(file)
    for ii, ntrode in enumerate(root.iter("SpikeNTrode")):
        ntid = int(ntrode.get("id"))
        if ntid in ntrode_ids:
            inds_to_extract.append(ii)

    return inds_to_extract

def get_network_address(file):
    """Determines the network address of the machine running a Trodes
    server instance"""
    root = get_xml_root(file)
    network_config = root.find("NetworkConfiguration")

    if network_config is None:
        raise ValueError("NetworkConfiguration section not defined")

    try:
        address = network_config.attrib["trodesHost"]
        port = network_config.attrib["trodesPort"]
    except KeyError:
        return None

    if "tcp://" in address:
        return address + ":" + port
    else:
        return "tcp://" + address + ":" + port

def estimate_new_stats(new_value, mean, M2, count):

    """Online method for estimating point estimates"""
    count += 1
    delta = (new_value - mean)
    mean += delta / count
    delta2 = (new_value - mean)
    M2 += (delta*delta2)
    return mean, M2, count

def normalize_to_probability(distribution):
    '''Ensure the distribution integrates to 1 so that it is a probability
    distribution
    '''
    return distribution / np.nansum(distribution)

def apply_no_anim_boundary(x_bins, arm_coor, image, fill=0):

    """Given an array denoting the boundaries of maze arms,
    and an array denoting valid bins, fills a 1D or 2D array
    with a specified value corresponding to bins where an
    animal is never supposed to be"""

    # note: mutates data!
    # from util.py script in offline decoder folder

    # calculate no-animal boundary
    arm_coor = np.array(arm_coor, dtype='float64')
    arm_coor[:,0] -= x_bins[1] - x_bins[0]
    bounds = np.vstack([[x_bins[-1], 0], arm_coor])
    bounds = np.roll(bounds, -1)

    boundary_ind = np.searchsorted(x_bins, bounds, side='right')
    #boundary_ind[:,1] -= 1

    for bounds in boundary_ind:
        if image.ndim == 1:
            image[bounds[0]:bounds[1]] = fill
        elif image.ndim == 2:
            image[bounds[0]:bounds[1], :] = fill
            image[:, bounds[0]:bounds[1]] = fill
    return image

def get_last_num(textfile):

    """Gets the last number of a text file. The text file
    is assumed to consist of one integer per line"""

    # assumes each line consists of one integer

    with open(textfile, 'rb') as f:
        fd = f.fileno()
        fcntl.fcntl(fd, fcntl.F_SETFL, os.O_NONBLOCK)

        try:
            f.seek(-2, os.SEEK_END)
            while f.read(1) != b'\n':
                f.seek(-2, os.SEEK_CUR)
        except: # file probably only has one line
            f.seek(0) # go back to start of file

        val = f.readline().decode().rstrip('\r\n')
        last_num = int(val)

    return last_num

def write_text_file(textfile, val):

    """Appends an integer value to a file as a new line"""

    with open(textfile, 'a') as f:

        f.write(str(val) + '\n')

def get_switch_time(taskfile):

    """Given a state script log file, finds out the time when
    the task switched to task 2"""

    with open(taskfile, 'r') as f:
        lines = f.readlines()

    t = []
    for line in lines:
        # not interested in comment lines
        if 'DECODER_TASK2' in line and line[0] != '#':
            t.append(int(line.split(' ')[0]))

    if len(t) != 1:
        raise ValueError(
            f"Switch times are {t}, expected exactly only one switch time"
        )

    # the return value is in milliseconds NOT sample number
    return t[0]

def find_unique_file(pattern, desc):

    """Searches for a file matching a given pattern and ensures
    it is unique; otherwise this method raise an error"""

    files = glob.glob(pattern)

    if len(files) != 1:
        raise ValueError(
            f"Expected exactly one {desc} file but got {files}"
        )

    return files[0]
