# Supplementary material for: RealtimeDecoder: A Fast Software Module for Online Clusterless Decoding
Source: eNeuro. 2025 Dec 16;12(12):ENEURO.0252-24.2025. doi: 10.1523/ENEURO.0252-24.2025 (PMC12747469; doi:10.1523/ENEURO.0252-24.2025)
Supplement: Data 1 — This file contains the python scripts necessary to run the RealtimeDecoder software. These scripts run all processes described above. Also included in this zip file are configuration files used to customize the software for each application. The most up-to-date version of the code can be found at: https://github.com/LorenFrankLab/realtime decoder. Download Data 1, ZIP file. [file eneuro-12-ENEURO.0252-24.2025-s001.zip › realtime_decoder_eneuro/realtime_decoder/simulator/encoder_process_sim.py]

import numpy as np

from realtime_decoder import base, messages, encoder_process
from realtime_decoder.simulator import trodes, ripple_process_sim
import time

# class EncoderSimMPISendInterface(encoder_process.EncoderMPISendInterface):

#     def __init__(self, comm, rank, config):
#         super().__init__(comm, rank, config)

#         #############################################################################################################
#         # need to think of a better way to send to different decoders
#         ############################################################################################################
#         self._decoder_ranks = [2]

#     # def send_joint_prob(self, dest, msg):

#     #     if dest not in self._decoder_ranks:
#     #         self._decoder_ranks.append(dest)
        
#     #     super().send_joint_prob(dest, msg)

#     def send_time_bin_complete(self):

#         # for rank in self.config['rank']['ripples']:
#         #     self.comm.send(
#         #         obj=messages.SimTimeBinComplete(self.rank),
#         #         dest=rank,
#         #         tag=messages.MPIMessageTag.SIM_TIME_BIN_COMPLETE
#         #     )

#         for dec_rank in self._decoder_ranks:
#             self.comm.send(
#                 obj=messages.SimTimeBinComplete(self.rank),
#                 dest=dec_rank,
#                 tag=messages.MPIMessageTag.SIM_TIME_BIN_COMPLETE
#             )

# class EncoderManagerSim(encoder_process.EncoderManager):

#     def __init__(self, rank, config, send_interface,
#         spikes_interface, pos_interface, pos_mapper,
#         re_interface
#     ):

#         super().__init__(
#             rank, config, send_interface,
#             spikes_interface, pos_interface, pos_mapper
#         )

#         ##############################################################################################################
#         # testing, remove when done
#         self._current_vel = 12
#         self._spike_ind = 0
#         self._do_spike_processing = False
#         ##############################################################################################################

#         self._re_interface = re_interface

#     # override method
#     def handle_message(self, msg, mpi_status):

#         if isinstance(msg, messages.SimTimeBinBoundary):

#             ##################################################################################################
#             # Implement
#             # pos_msgs = self._pos_interface.get_pos_data(msg)
#             # for pos_msg in pos_msgs:
#             #     super()._process_pos(pos_msg)
#             ###################################################################################################

#             # self.class_log.info(f"Got request message {msg.bin_timestamp_l}, {msg.bin_timestamp_r}")

#             ######################################################################################################
#             #spike_msgs = self._spikes_interface.get_spike_data(msg)
#             ######################################################################################################
#             self.send_interface.send_time_bin_complete()
#             #if self.rank == 5:
#             # self.class_log.info(f"Recv timestamp {msg.bin_timestamp_r}, sent time_bin_complete")
#             if msg.last_lfp_timestamp:
#                 self.class_log.info("last lfp timestamp")
#                 raise StopIteration()
#             # self._re_interface.set_barrier()

#             ####################################################################################################
#             # Testing, comment or uncomment
#             spike_msgs = self._spikes_interface.get_spike_data(msg)
#             # if spike_msgs != []:
#             #     for spike_msg in spike_msgs:
#             #         self._process_spike(spike_msg)
#             ####################################################################################################
#             self.send_interface.send_time_bin_complete()

#         elif isinstance(msg, messages.ActivateDataStreams):
#             self._do_spike_processing = True
#             self._spikes_interface.activate()
#             self._pos_interface.activate()

#         else: # route to the parent method
#             super().handle_message(msg, mpi_status)

#     # override method
#     def next_iter(self):

#         if self._do_spike_processing:
#             msg = None
#             msg = self._re_interface.broadcast_time_bounds()
#             #msg = self._re_interface.get_broadcast_value()
            
#             # process and send to decoder
#             if msg is not None:
#                 if msg.last_lfp_timestamp:
#                     self.class_log.info("last lfp timestamp")
#                     raise StopIteration()
#                 ######################################################################################################
#                 spike_msgs = self._spikes_interface.get_spike_data(msg)
#                 # if len(spike_msgs) > 0:
#                 #     self.class_log.info(f"Found {len(spike_msgs)} spikes in time window")
#                 for spike_msg in spike_msgs:
#                     self._process_spike(spike_msg)
#                 ######################################################################################################
#                 # self.send_interface.send_time_bin_complete()
#                 #if self.rank == 5:
#                 # self.class_log.info(f"Recv timestamp {msg.bin_timestamp_r}, sent time_bin_complete")
#                 # self._re_interface.set_barrier()

#         # if self._do_spike_processing:
#         #     try:
#         #         for trode_id in self._encoders:
#         #             spike_msg = self._spikes_interface.get_spike_data_from_ind(
#         #                 trode_id, self._spike_ind
#         #             )
#         #             self._process_spike(spike_msg)
#         #         self._spike_ind += 1
#         #     except IndexError:
#         #         self.class_log.info(f"End of data at {self._spike_ind}")
#         #         raise StopIteration()

#     # override method
#     def _process_spike(self, spike_msg):

#         spike_msg.t_recv_data = time.time_ns()
#         super()._process_spike(spike_msg)


# class EncoderProcessSim(base.RealtimeProcess):

#     def __init__(
#         self, comm, rank, config, spikes_interface,
#         pos_interface, pos_mapper, new_comm
#     ):

#         super().__init__(comm, rank, config)

#         self._encoder_manager = EncoderManagerSim(
#             rank, config,
#             EncoderSimMPISendInterface(comm, rank, config),
#             spikes_interface, pos_interface, pos_mapper,
#             ripple_process_sim.RippleEncoderMPIInterface(
#                 new_comm, rank, config
#             )
#         )

#         self._mpi_recv = base.StandardMPIRecvInterface(
#             comm, rank, config, messages.MPIMessageTag.COMMAND_MESSAGE,
#             self._encoder_manager
#         )

#         self._encoder_recv = base.StandardMPIRecvInterface(
#             comm, rank, config, messages.MPIMessageTag.SIM_TIME_BIN_BOUNDARY,
#             self._encoder_manager
#         )

#     def main_loop(self):

#         try:
#             self._encoder_manager.setup_mpi()
#             while True:
#                 self._mpi_recv.receive()
#                 self._encoder_recv.receive()
#                 self._encoder_manager.next_iter()

#         except StopIteration as ex:
#             self.class_log.info("Exiting normally")
#         except Exception as e:
#             self.class_log.exception(
#                 "Encoder process exception occurred!"
#             )

#         self._encoder_manager.finalize()
#         self.class_log.info("Exited main loop")


###########################################################################################################################
# new stuff

class EncoderSimMPISendInterface2(encoder_process.EncoderMPISendInterface):

    def __init__(self, comm, rank, config):
        super().__init__(comm, rank, config)

        #############################################################################################################
        # need to think of a better way to send to different decoders
        ############################################################################################################
        self._decoder_ranks = [2]

    # def send_joint_prob(self, dest, msg):

    #     if dest not in self._decoder_ranks:
    #         self._decoder_ranks.append(dest)
        
    #     super().send_joint_prob(dest, msg)

    def send_time_bin_complete(self):

        # for rank in self.config['rank']['ripples']:
        #     self.comm.send(
        #         obj=messages.SimTimeBinComplete(self.rank),
        #         dest=rank,
        #         tag=messages.MPIMessageTag.SIM_TIME_BIN_COMPLETE
        #     )

        for dec_rank in self._decoder_ranks:
            self.comm.send(
                obj=messages.SimTimeBinComplete(self.rank),
                dest=dec_rank,
                tag=messages.MPIMessageTag.SIM_TIME_BIN_COMPLETE
            )

    def send_encoder_complete(self):
        self.comm.send(
            obj=messages.SimEncoderComplete(self.rank),
            dest=self.config['rank']['supervisor'][0],
            tag=messages.MPIMessageTag.COMMAND_MESSAGE
        )

class EncoderManagerSim2(encoder_process.EncoderManager):

    def __init__(self, rank, config, send_interface,
        spikes_interface, pos_interface, pos_mapper,
        re_interface
    ):

        super().__init__(
            rank, config, send_interface,
            spikes_interface, pos_interface, pos_mapper
        )

        ##############################################################################################################
        # testing, remove when done
        self._current_vel = 12
        self._spike_ind = 0
        self._do_spike_processing = False
        ##############################################################################################################

        self._re_interface = re_interface

    # override method
    def handle_message(self, msg, mpi_status):

        if isinstance(msg, messages.SimEncoderComputeAll):
            self._compute_all()
        else:
            super().handle_message(msg, mpi_status)


    def _compute_all(self):

        for trode_id in self._encoders:
            ind = 0
            pos_lb = 0
            num_samples = self._spikes_interface.get_num_samples(trode_id)
            self.class_log.info(f"Number of spikes: {num_samples}")
            for ind in range(num_samples):
            # while True:

                spike_data = self._spikes_interface.get_spike_data_from_ind(
                    trode_id, ind
                )
                if spike_data is not None:
                    # process all positions before processing the spike
                    #self.class_log.info(f"Lower bound: {pos_lb}, upper bound: {spike_data.timestamp}")
                    pos_datas = self._pos_interface.get_pos_data_from_bounds(
                        pos_lb, spike_data.timestamp
                    )
                    for pos_data in pos_datas:
                        #self.class_log.info(pos_data.timestamp)
                        #assert pos_data.timestamp >= pos_lb
                        super()._process_pos(pos_data)
                    super()._process_spike(spike_data)
                else:
                    break
                # ind += 1
                pos_lb = spike_data.timestamp
                # if ind > 2:
                #     break

        self.send_interface.send_encoder_complete()
        self.class_log.info("Encoder finished with data")

class EncoderProcessSim2(base.RealtimeProcess):

    def __init__(
        self, comm, rank, config, spikes_interface,
        pos_interface, pos_mapper, new_comm
    ):

        super().__init__(comm, rank, config)

        self._encoder_manager = EncoderManagerSim2(
            rank, config,
            EncoderSimMPISendInterface2(comm, rank, config),
            spikes_interface, pos_interface, pos_mapper,
            ripple_process_sim.RippleEncoderMPIInterface(
                new_comm, rank, config
            )
        )

        self._mpi_recv = base.StandardMPIRecvInterface(
            comm, rank, config, messages.MPIMessageTag.COMMAND_MESSAGE,
            self._encoder_manager
        )

        self._encoder_recv = base.StandardMPIRecvInterface(
            comm, rank, config, messages.MPIMessageTag.SIM_ENC_COMPUTE,
            self._encoder_manager
        )

    def main_loop(self):

        try:
            self._encoder_manager.setup_mpi()
            while True:
                self._mpi_recv.receive()
                self._encoder_recv.receive()
                # self._encoder_manager.next_iter()

        except StopIteration as ex:
            self.class_log.info("Exiting normally")
        except Exception as e:
            self.class_log.exception(
                "Encoder process exception occurred!"
            )

        self._encoder_manager.finalize()
        self.class_log.info("Exited main loop")


###########################################################################################################################


if __name__ == "__main__":

    fname = '/home/jchu/data/raw_data/20210419_fred_06_r3.spikes/20210419_fred_06_r3.spikes_nt1.dat'
    data = trodes.load_spikes_file(fname)

    ts = data['timestamp']
    start = ts[0]
    stop = ts[-1]

    t0 = time.time()
    for ii in range(start, stop, 180):
        mask = np.logical_and(ts > start, ts < stop)
    t1 = time.time()

    print(t1 - t0)
