# Supplementary material for: RealtimeDecoder: A Fast Software Module for Online Clusterless Decoding
Source: eNeuro. 2025 Dec 16;12(12):ENEURO.0252-24.2025. doi: 10.1523/ENEURO.0252-24.2025 (PMC12747469; doi:10.1523/ENEURO.0252-24.2025)
Supplement: Data 1 — This file contains the python scripts necessary to run the RealtimeDecoder software. These scripts run all processes described above. Also included in this zip file are configuration files used to customize the software for each application. The most up-to-date version of the code can be found at: https://github.com/LorenFrankLab/realtime decoder. Download Data 1, ZIP file. [file eneuro-12-ENEURO.0252-24.2025-s001.zip › realtime_decoder_eneuro/realtime_decoder/simulator/trodes.py]

import numpy as np

import os
import glob
import time
import logging
import logging.config

logger = logging.getLogger("trodes")

from collections import OrderedDict

from realtime_decoder import base, messages, datatypes, utils
from realtime_decoder.datatypes import Datatypes

def _extract_repeats(dtype_info):
    
    # can be num*dtype or dtype*num
    a, b = tuple(dtype_info.split("*"))
    if a.isdigit():
        num_repeats = int(a)
        dtype = b
    elif b.isdigit():
        num_repeats = int(b)
        dtype = a
    else:
        raise ValueError(
            f"Could not parse datatype info {dtype_info} correctly"
        )
        
    return num_repeats, dtype

def _get_dtype_info(header, tag):

    name, dtype_info = tuple(tag.split(' '))
    if '*' in tag:
        repeats, dtype = _extract_repeats(dtype_info)
    else:
        repeats = 0
        dtype = dtype_info

    if not getattr(np, dtype):
        raise ValueError(f"Unrecognized datatype {dtype}")

    try:
        endian = header['Byte_order']
    except KeyError:
        # logger.info("Assuming little endian like most Trodes files are")
        endian = 'little endian'

    if endian == 'little endian':
        endian_str = '<'
    else:
        endian_str = '>'

    if dtype == 'double':
        symbol = 'f'
        num_bytes = 8
    elif dtype == 'float':
        symbol = 'f'
        num_bytes = 4
    else:
        if not ('i' in dtype or 'u' in dtype):
            raise ValueError(f"Unrecognized dtype {dtype}")
        symbol = dtype[0]
        num_bytes = np.dtype(dtype).itemsize

    dt = endian_str + f'{symbol}{num_bytes}'
    
    return name, dt, repeats

def _get_tag_locs(fields_info):
    
    starts = []
    stops = []
    for ii, char in enumerate(fields_info):
        if char == '<':
            starts.append(ii+1)
        elif char == '>':
            stops.append(ii)
            
    if len(starts) != len(stops):
        raise ValueError(
            f"Could not extract datatype info from line {fields_info}")
        
    return starts, stops


def _get_numpy_dtype(header):
    
    fields_info = header['Fields']
    
    starts, stops = _get_tag_locs(fields_info)

    dtype_list = []
    for start, stop in zip(starts, stops):
        tag = fields_info[start:stop]
        name, dt, repeats = _get_dtype_info(header, tag)
        
        if repeats > 0:
            dtype_list.append((name, dt, (repeats, )))
        else:
            dtype_list.append((name, dt))
        
    try:
        np_dtype = np.dtype(dtype_list)
    except:
        raise ValueError(
            f"Could not convert {dtype_list} into a numpy datatype "
            "successfully!"
        )
        
    return np_dtype

def _extract_header(l):
    
    # split a line consisting of the form "key: value" into
    # dictionary
    header_dict = {}
    for item in l:
        loc = item.find(':')
        if loc >= 0:
            key = item[:loc]
            value = item[loc+1:].lstrip(' ')
            header_dict[key] = value
                
    return header_dict


def _verify_header(header, keys):
    
    for key in keys:
        if not key in header:
            raise ValueError(
                f"Could not find '{key}' in header!"
            )
            
def _verify_dtype(numpy_dt, keys):

    fields = list(numpy_dt.fields)
    for key in keys:
        matches = [field for field in fields if field.find(key) >= 0]
        if matches == []:
            raise ValueError(
                f"Could not find field '{key}' in "
                f"the datatype {fields}"
            )

def load_dat_file(file, *, header_keys=[], dtype_fields=[]):

    # header keys: keys in the header section that should be checked
    # for their existence
    # dtype fields: names that are expected to be in the 'Fields'
    # section in the header section

    maxlines = 500
    ct = 0
    header_info = []
    with open(file, 'rb') as f:

        instr = b""
        while instr != b"<End settings>\n":
            ct += 1
            instr = f.readline()
            header_info.append(instr.decode('ascii').strip())

            if ct > maxlines:
                raise ValueError("Could not find header info!")
                
        header = _extract_header(header_info)
        if header_keys != []:
            _verify_header(header, header_keys)
            
        dtype = _get_numpy_dtype(header)
        if dtype_fields != []:
            _verify_dtype(dtype, dtype_fields)

        data = np.fromfile(f, dtype=dtype)

    return data, header

def _load_trodes_data(
    dir, pattern, *, header_keys=[], dtype_fields=[]
):

    filelist = glob.glob(
        os.path.join(dir, pattern)
    )

    if len(filelist) == 0:
        raise ValueError(
            f"Could not find '{pattern}' file in directory {dir}"
        )
    elif len(filelist) > 1:
        raise ValueError(
            f"More than one file matches for '{pattern}' "
            f"in directory {dir}"
        )
    else:
        fname = filelist[0]
        data, _ = load_dat_file(
            fname,
            header_keys=header_keys,
            dtype_fields=dtype_fields
        )

        return data


class TrodesFileInterface(base.DataSourceReceiver):

    def __init__(self, comm, rank, config, datatype):
        if not datatype in (
            Datatypes.LFP,
            Datatypes.SPIKES,
            Datatypes.LINEAR_POSITION
        ):
            raise TypeError(f"Invalid datatype {datatype}")
        
        super().__init__(comm, rank, config, datatype)

        self.start = False
        self.sfact = self.config["trodes"]["voltage_scaling_factor"]

    def __next__(self):
        raise NotImplementedError(
            f"Trodes file readers are not designed to iterate"
        )

    def activate(self):

        if self.datatype == Datatypes.LFP:
            name = 'lfp'
        elif self.datatype == Datatypes.SPIKES:
            name = 'spikes'
        else:
            name = 'position'

        self.start = True
        self.class_log.debug(f"Datastream {name} activated")

    def deactivate(self):
        self.start = False

    def stop_iterator(self):
        raise StopIteration()

class TrodesSpikeInterface(TrodesFileInterface):

    def __init__(self, comm, rank, config, datatype):
        super().__init__(comm, rank, config, datatype)
        self._data_objs = OrderedDict()

    def register_datatype_channel(self, channel):

        ntrode_id = channel
        if not ntrode_id in self._data_objs:
            self._data_objs[channel] = None
        else:
            self.class_log.debug(f"Already streaming from ntrode id {ntrode_id}")

        self.class_log.debug(
            f"Set up to stream from ntrode ids {list(self._data_objs.keys())}"
        )

    def activate(self):

        
        for trode_id in self._data_objs:

            self._data_objs[trode_id] = {}

            data = _load_trodes_data(
                self.config['simulator']['spikes_dir'],
                f'*nt{trode_id}.dat',
                header_keys=['Fields', 'Byte_order'],
                dtype_fields=['time', 'waveform']
            )
            self._data_objs[trode_id]['data'] = data
            self._data_objs[trode_id]['wfields'] = [
                field for field in data.dtype.fields if 'waveform' in field
            ]
        
        super().activate()

    # def _reshape_data(self, data):

    #     dt = np.dtype([
    #         ('time')
    #     ])

    #     # waveform fields
    #     wfields = [field for field in data.dtype.fields if 'waveform' in field]
    #     C = len(wfields)
    #     T, N  = data[wfields[0]].shape

    #     out = np.zeros((T, C, N))
    #     for ii, wfield in enumerate(wfields):
    #         out[:, ii] = data[wfield]

    #     return out

    def get_spike_data(self, msg:messages.SimTimeBinBoundary):

        if not self.start:
            return []
        
        msgs = []

        # iterate over all trodes this object is responsible for
        for trode_id in self._data_objs:

            # search for spikes in the time bin of interest
            data = self._data_objs[trode_id]['data']
            fields = self._data_objs[trode_id]['wfields']
            # mask = np.logical_and(
            #     data['time'] >= msg.bin_timestamp_l,
            #     data['time'] < msg.bin_timestamp_r
            # )

            # ts_vec = data['time'][mask]
            # waveforms = data[fields][mask]

            start_ind = np.searchsorted(
                data['time'], msg.bin_timestamp_l, side='right'
            )
            stop_ind = np.searchsorted(
                data['time'], msg.bin_timestamp_r, side='left'
            )

            ts_vec = data['time'][start_ind:stop_ind]
            waveforms = data[fields][start_ind:stop_ind]

            if ts_vec.shape[0] > 0:

                # iterate over all waveforms inside the time bin of interest
                for ts, wf in zip(ts_vec, waveforms):

                    try:

                        wf = np.atleast_1d(wf)
                        num_channels = len(wf[0])
                        out = np.zeros((num_channels, len(wf[0][0]) ))

                        assert len(wf) == 1
                        assert out.shape == (4, 40)

                        # populate the output waveform array
                        for ii in range(num_channels):
                            out[ii] = wf[0][ii] * self.sfact

                        msgs.append(
                            datatypes.SpikePoint(
                                ts, trode_id, out,
                                time.time_ns(), -1 # t_recv_data will be set later
                            )
                        )
                    except:
                        self.class_log.info(f"{data}")
                        self.class_log.warning(f"{ts_vec}, {waveforms}")
                        raise ValueError("Something went wrong")

        return msgs

    def get_spike_data_from_ind(self, trode_id, ind):

        data = self._data_objs[trode_id]['data']
        fields = self._data_objs[trode_id]['wfields']

        try:
            ts = data['time'][ind]
            waveforms = np.atleast_1d(data[fields][ind])
            assert len(waveforms) == 1

            num_channels = len(waveforms[0])
            out = np.zeros(( num_channels, len(waveforms[0][0]) ))
            assert out.shape == (4, 40)

            # populate the output waveform array
            for ii in range(num_channels):
                out[ii] = waveforms[0][ii] * self.sfact
            return datatypes.SpikePoint(ts, trode_id, out, time.time_ns(), -1)
        except IndexError:
            return None

    def get_num_samples(self, trode_id):
        return len(self._data_objs[trode_id]['data'])

class TrodesLFPInterface(TrodesFileInterface):

    def __init__(self, comm, rank, config, datatype):
        super().__init__(comm, rank, config, datatype)
        self._ntrode_ids = []
        self._timestamps = None
        self._lfp_data = None

    def register_datatype_channel(self, channel):
        
        ntrode_id = channel
        if not ntrode_id in self._ntrode_ids:
            self._ntrode_ids.append(ntrode_id)
        else:
            self.class_log.debug(f"Already streaming from ntrode id {ntrode_id}")

        self.class_log.debug(
            f"Set up to stream from ntrode ids {self._ntrode_ids}"
        )

    def activate(self):

        self._timestamps = _load_trodes_data(
            self.config['simulator']['lfp_dir'],
            '*timestamps.dat',
            header_keys=['Fields', 'Byte_order'],
            dtype_fields=['time']
        )['time']

        lfp_data = np.zeros((
            len(self._timestamps), len(self._ntrode_ids)
        ))

        for ii, ntrode_id in enumerate(self._ntrode_ids):
            data = _load_trodes_data(
                self.config['simulator']['lfp_dir'],
                f'*nt{ntrode_id}ch*',
                header_keys=['Fields', 'Byte_order'],
                dtype_fields=['voltage']
            )
            lfp_data[:, ii] = data

        self._lfp_data = lfp_data

        super().activate()


    def get_lfp_data(self, bin_timestamp_l, bin_timestamp_r):

        if not self.start:
            return []

        msgs = []

        mask = np.logical_and(
            self._timestamps >= bin_timestamp_l,
            self._timestamps < bin_timestamp_r
        )

        ts_vec = self._timestamps[mask]
        lfp_data = np.atleast_2d(self._lfp_data[mask])

        for ts, data in zip(ts_vec, lfp_data):

            assert data.ndim == 1
            
            t0 = time.time_ns()
            msgs.append(
                datatypes.LFPPoint(
                    ts,
                    self._ntrode_ids,
                    data * self.sfact,
                    t0, -1 # t_recv_data will be set later
                )
            )

        return msgs

    def get_timestamps(self):

        return self._timestamps.copy()

    def get_lfp_data(self):
        return self._lfp_data.copy()

class TrodesPosInterface(TrodesFileInterface):

    def __init__(self, comm, rank, config, datatype):
        super().__init__(comm, rank, config, datatype)
        self._pos_data = None
        self._linear_pos_data = None

    def register_datatype_channel(self, channel):
        self.class_log.debug("Already set up to stream position, doing nothing")

    def activate(self):

        pos_data = _load_trodes_data(
            self.config['simulator']['pos_dir'],
            '*videoPositionTracking',
            header_keys=['Fields'],
            dtype_fields=['time', 'xloc', 'xloc2', 'yloc', 'yloc2']
        )

        linear_pos_data = _load_trodes_data(
            self.config['simulator']['pos_dir'],
            '*videoLinearTracking',
            header_keys=['Fields'],
            dtype_fields=['time', 'LineSegment', 'RelativeLinearPos']
        )

        # only keep unique data
        _, inds1 = np.unique(pos_data['time'], return_index=True)
        _, inds2 = np.unique(linear_pos_data['time'], return_index=True)
        pos_data = pos_data[inds1]
        linear_pos_data = linear_pos_data[inds2]

        # only keep samples that exist for both pos data and linear pos data
        common_time = np.intersect1d(pos_data['time'], linear_pos_data['time'])
        mask1 = np.in1d(pos_data['time'], common_time)
        mask2 = np.in1d(linear_pos_data['time'], common_time)
        pos_data = pos_data[mask1]
        linear_pos_data = linear_pos_data[mask2]

        assert np.allclose(pos_data['time'], linear_pos_data['time'])

        self._pos_data = pos_data
        self._linear_pos_data = linear_pos_data

        super().activate()

    def get_pos_data(self, timestamp):

        if not self.start:
            return []

        msgs = []
        ind = np.searchsorted(self._pos_data['time'], timestamp, side='right') - 1

        pos_data = self._pos_data[ind]
        linear_pos_data = self._linear_pos_data[ind]

        msgs.append(
            datatypes.CameraModulePoint(
                linear_pos_data['time'],
                linear_pos_data['LineSegment'],
                linear_pos_data['RelativeLinearPos'],
                pos_data['xloc'],
                pos_data['xloc2'],
                pos_data['yloc'],
                pos_data['yloc2'],
                -1 # t_recv_data will be set later
            )
        )

        return msgs

    def get_pos_data_from_bounds(self, lb, ub):
        # note: gets all data in the interval [lb, ub)
        if not self.start:
            return []

        # msgs = []
        # start, stop = np.searchsorted(self._pos_data['time'], [lb, ub], side='right')

        # if self._pos_data['time'][start-1] == lb:
        #     start -= 1
        # if self._pos_data['time'][stop] == ub:
        #     stop += 1

        # pos_datas = self._pos_data[start:stop]
        # linear_pos_datas = self._linear_pos_data[start:stop]

        #self.class_log.info(f"{lb} {ub} {self._pos_data['time'][0]} {self._pos_data['time'][-1]}")

        msgs = []
        start = np.searchsorted(self._pos_data['time'], lb, side='right')
        stop = np.searchsorted(self._pos_data['time'], ub, side='left')
        if self._pos_data['time'][start-1] == lb:
            start -= 1
        pos_datas = self._pos_data[start:stop]
        linear_pos_datas = self._linear_pos_data[start:stop]

        # common_time = np.intersect1d(pos_datas['time'], linear_pos_datas['time'])
        
        # mask1 = np.in1d(pos_datas['time'], common_time)
        # mask2 = np.in1d(linear_pos_datas['time'], common_time)
        # pos_datas = pos_datas[mask1]
        # linear_pos_datas = linear_pos_datas[mask2]

        # if not len(pos_datas) == len(linear_pos_datas):
        #     raise ValueError(f"Unequal number of samples: {pos_datas['time']}, {linear_pos_datas['time']}")

        # msgs = []
        # mask = np.logical_and(self._pos_data['time'] >= lb, self._pos_data['time'] <= ub)
        # pos_datas = self._pos_data[mask]
        # linear_pos_datas = self._linear_pos_data[mask]

        for ii in range(len(pos_datas)):
            try:
                pos_data = pos_datas[ii]
                linear_pos_data = linear_pos_datas[ii]
            except IndexError:
                break

            if not pos_data['time'] == linear_pos_data['time']:
                raise ValueError(f"Mismatch in timestamps: {pos_data['time']}, {linear_pos_data['time']}")

            msgs.append(
                datatypes.CameraModulePoint(
                    linear_pos_data['time'],
                    linear_pos_data['LineSegment'],
                    linear_pos_data['RelativeLinearPos'],
                    pos_data['xloc'],
                    pos_data['xloc2'],
                    pos_data['yloc'],
                    pos_data['yloc2'],
                    -1 # t_recv_data will be set later
                )
            )

        return msgs
        

class TrodesClientStub(object):

    def __init__(self, config):
        pass

    def receive(self):
        pass

    def send_statescript_shortcut_message(self, val):
        pass

    
