# Supplementary material for: RealtimeDecoder: A Fast Software Module for Online Clusterless Decoding
Source: eNeuro. 2025 Dec 16;12(12):ENEURO.0252-24.2025. doi: 10.1523/ENEURO.0252-24.2025 (PMC12747469; doi:10.1523/ENEURO.0252-24.2025)
Supplement: Data 1 — This file contains the python scripts necessary to run the RealtimeDecoder software. These scripts run all processes described above. Also included in this zip file are configuration files used to customize the software for each application. The most up-to-date version of the code can be found at: https://github.com/LorenFrankLab/realtime decoder. Download Data 1, ZIP file. [file eneuro-12-ENEURO.0252-24.2025-s001.zip › realtime_decoder_eneuro/realtime_decoder/simulator/main_process_sim.py]

import time
from realtime_decoder import base, main_process, messages

# class MainManagerSim(main_process.MainManager):

#     def __init__(
#         self, rank, num_ranks, config, send_interface, stim_decider, *,
#         manager_label='state'
#     ):

#         super().__init__(
#             rank, num_ranks, config, send_interface, stim_decider,
#             manager_label=manager_label
#         )

#     # def send_setup_complete(self):
#     #     # instead of sending a message to the GUI, we are going to
#     #     # initiate startup

#     #     self.class_log.info("Setup complete, starting up")
#     #     super().startup()

#     # def send_decoder_started(self):
#     #     pass

#     ###############################################################################################################
#     # testing, remove when done
#     # def _startup_encoders(self):
#     #     pass

#     # def _startup_rec_writers(self):
#     #     pass

#     # def _activate_datastreams(self):
#     #     self._send_interface.send_activate_datastream(
#     #         self._config['rank']['ripples']
#     #     )

#     #     self.class_log.info("Done activating")

#     #######################################################################


# class MainProcessSim(main_process.MainProcess):

#     def __init__(self, comm, rank, config, stim_decider, network_client):

#         main_manager = MainManagerSim(
#             rank, comm.Get_size(), config,
#             main_process.MainMPISendInterface(comm, rank, config),
#             stim_decider, manager_label='state'
#         )

#         #########################################################################################################################
#         main_manager = None
#         #########################################################################################################################

#         super().__init__(
#             comm, rank, config, stim_decider, network_client,
#             main_manager=main_manager
#         )


#################################################################################################################################
# new stuff
class MainMPISendInterfaceSim2(main_process.MainMPISendInterface):
    def __init__(self, comm, rank, config):
        super().__init__(comm, rank, config)

    def send_encoder_compute_all(self):
        for r in self.config['rank']['encoders']:
            self.comm.send(
                obj=messages.SimEncoderComputeAll(),
                dest=r,
                tag=messages.MPIMessageTag.COMMAND_MESSAGE
            )

    def send_start_decoding(self):
        for r in self.config['rank']['decoders']:
            self.comm.send(
                obj=messages.SimStartDecoding(),
                dest=r,
                tag=messages.MPIMessageTag.COMMAND_MESSAGE
            )

class MainManagerSim2(main_process.MainManager):

    def __init__(
        self, rank, num_ranks, config, send_interface, stim_decider, *,
        manager_label='state'
    ):

        super().__init__(
            rank, num_ranks, config, send_interface, stim_decider,
            manager_label=manager_label
        )

        self._finished_encoders = []
        self._t = time.time()
        self._encoders_completed = False

    def startup(self):
        super().startup()
        self._send_interface.send_encoder_compute_all()

    # def _startup_ripples(self):
    #     super()._startup_encoders()

    def _startup_rec_writers(self):
        pass

    def handle_message(self, msg, mpi_status):
        # technically more of a status than command message, but we've
        # used the COMMAND_MESSAGE tag so we don't have to re-write the main_loop()
        # for MainProcessSim
        if isinstance(msg, messages.SimEncoderComplete):
            self.class_log.info(f"Encoder {msg.rank} complete")
            self._finished_encoders.append(msg.rank)
            self._finished_encoders = sorted(self._finished_encoders)
            if self._finished_encoders == sorted(self._config['rank']['encoders']):
                et = time.time() - self._t
                self.class_log.info(f"All encoders complete, elapsed time {et}")
                self.send_interface.send_start_decoding()
                # self.class_log.info("Terminating")
                # super().trigger_termination()
        elif isinstance(msg, messages.SimDecoderFinished):
            # modify when finalized to detect all decoders
            self.class_log.info(f"All decoders finished, terminating")
            super().trigger_termination()
        else:
            super().handle_message(msg, mpi_status)

    @property
    def encoders_completed(self):
        return self._encoders_completed


class MainProcessSim2(main_process.MainProcess):

    def __init__(self, comm, rank, config, stim_decider, network_client):

        main_manager = MainManagerSim2(
            rank, comm.Get_size(), config,
            MainMPISendInterfaceSim2(comm, rank, config),
            stim_decider, manager_label='state'
        )

        super().__init__(
            comm, rank, config, stim_decider, network_client,
            main_manager=main_manager
        )

    def _monitor(self):
        # disable monitoring if encoders busy computing
        if not self._main_manager.encoders_completed:
            pass
        else:
            super()._monitor()
