# Supplementary material for: RealtimeDecoder: A Fast Software Module for Online Clusterless Decoding
Source: eNeuro. 2025 Dec 16;12(12):ENEURO.0252-24.2025. doi: 10.1523/ENEURO.0252-24.2025 (PMC12747469; doi:10.1523/ENEURO.0252-24.2025)
Supplement: Data 1 — This file contains the python scripts necessary to run the RealtimeDecoder software. These scripts run all processes described above. Also included in this zip file are configuration files used to customize the software for each application. The most up-to-date version of the code can be found at: https://github.com/LorenFrankLab/realtime decoder. Download Data 1, ZIP file. [file eneuro-12-ENEURO.0252-24.2025-s001.zip › realtime_decoder_eneuro/realtime_decoder/simulator/ripple_process_sim.py]

import time

import numpy as np

from mpi4py import MPI

from realtime_decoder import base, messages, ripple_process
from realtime_decoder.datatypes import LFPPoint

class RippleEncoderMPIInterface(base.MPIClass):

    def __init__(self, comm, rank, config):
        super().__init__(comm, rank, config)

        if self.rank == self.config['rank']['ripples'][0]:
            key = 0
        else:
            key = self.rank + 1
        self._key = key

        self._buf = np.empty(3, dtype=int)

    def broadcast_time_bounds(
        self, *, bin_timestamp=0, last_lfp_timestamp=False
    ):

        obj = None

        if self._key == 0:
            S = self.config['decoder']['time_bin']['samples']
            bin_timestamp_l = bin_timestamp - S
            # msg = messages.SimTimeBinBoundary(
            #     bin_timestamp_l, bin_timestamp, last_lfp_timestamp)
            # self.comm.bcast(msg, root=0)
            msg = np.zeros(3, dtype=int)
            msg[0] = bin_timestamp_l
            msg[1] = bin_timestamp
            msg[2] = last_lfp_timestamp
            # self.class_log.info(f"Begin broadcast {bin_timestamp}")
            self.comm.Bcast(msg, root=0)
        else:
            buf = np.empty(3, dtype=int)
            # obj = self.comm.Bcast(None, root=0)
            self.comm.Bcast(buf, root=0)
            obj = messages.SimTimeBinBoundary(
                buf[0], buf[1], buf[2]
            )
            return obj

    def get_broadcast_value(self):
        self.req = self.comm.Ibcast(buf=self._buf, root=0)
        rdy = self.req.Test()
        # self.class_log.info(rdy)
        if rdy:
            buf = self._buf.copy()
            self.req = self.comm.Ibcast(buf=self._buf, root=0)
            return messages.SimTimeBinBoundary(buf[0], buf[1], buf[2])
        return None

    def set_barrier(self):
        self.comm.Barrier()

class RippleDecoderRecvInterface(base.MPIClass):

    def __init__(self, comm, rank, config):
        super().__init__(comm, rank, config)
        # self._req = self.comm.irecv(
        #     tag=messages.MPIMessageTag.SIM_CONTINUE_LFP
        # )

    def wait_for_decoders(self):

        self.class_log.info(f"Waiting on decoders...")
        recv_ranks = []

        obj = self.comm.recv(
            source=self.config['rank']['decoders'][0]
        )

        return

        #######################################################################################
        while True:
            obj = self.comm.recv(
                tag=messages.MPIMessageTag.SIM_CONTINUE_LFP
            )
            recv_ranks.append(obj.rank)
            self.class_log.info(f"Got continue lfp message from rank {obj.rank}")
            if sorted(recv_ranks) == self.config['rank']['decoders']:
                break
        #######################################################################################
        # while True:
        #     rdy, obj = self._req.test()
        #     if rdy:
        #         self.class_log.info(f"Got continue lfp message from rank {obj.rank}")
        #         recv_ranks.append(obj.rank)
        #         if sorted(recv_ranks) == self.config['rank']['decoders']:
        #             self._req = self.comm.irecv(
        #                 tag=messages.MPIMessageTag.SIM_CONTINUE_LFP
        #             )
        #             break
        #######################################################################################

class RippleSimMPISendInterface(ripple_process.RippleMPISendInterface):

    def __init__(self, comm, rank, config):
        super().__init__(comm, rank, config)

    def send_time_bin_bounds(self, bin_timestamp_r, *, last_lfp_timestamp=False):

        S = self.config['decoder']['time_bin']['samples']
        bin_timestamp_l = bin_timestamp_r - S

        msg = messages.SimTimeBinBoundary(
            bin_timestamp_l, bin_timestamp_r, last_lfp_timestamp
        )

        for r in self.config['rank']['encoders']:
            self.comm.send(
                obj=msg, dest=r,
                tag=messages.MPIMessageTag.SIM_TIME_BIN_BOUNDARY
            )
        # for r in self.config['rank']['decoders']:
        #     self.comm.send(
        #         obj=msg, dest=r,
        #         tag=messages.MPIMessageTag.SIM_TIME_BIN_BOUNDARY
        #     )

class RippleManagerSim(ripple_process.RippleManager):

    def __init__(
        self, rank, config, send_interface, lfp_interface,
        pos_interface, re_interface, rd_interface
    ):

        super().__init__(
            rank, config, send_interface, lfp_interface,
            pos_interface
        )

        self._lfp_timestamps = None
        self._lfp_ts_blocks = None
        self._block_num = -1
        self._started = False

        self._continue_lfp_processing = True
        self._decoder_recv_ranks = []

        self._t = time.time()

        self._lfp_ts = 0
        self._encoder_recv_ranks = []
        self._re_interface = re_interface
        self._rd_interface = rd_interface

        self._ind = 0
        self._curr_ts = 0
        self._prev_ts = 0

    # override method
    def handle_message(self, msg, mpi_status):

        if isinstance(msg, messages.ActivateDataStreams):
            self._lfp_interface.activate()
            self._pos_interface.activate()

            self._lfp_timestamps = self._lfp_interface.get_timestamps()
            self._lfp_data = self._lfp_interface.get_lfp_data()
            self._ind = 0

            T = self._config['decoder']['time_bin']['samples']
            
            ts_block_bounds = np.arange(
                self._lfp_timestamps[0],
                self._lfp_timestamps[-1],
                T
            )

            self._lfp_ts_blocks = np.vstack((
                ts_block_bounds,
                ts_block_bounds + T
            )).T

            t0 = self._lfp_ts_blocks[0][0]
            t1 = self._lfp_ts_blocks[-1][1]
            self.class_log.info(f"Approximate time: {(t1 - t0)/30000/60}")

            self._block_num = 0
            self._started = True
            self.class_log.info("Activated datastreams")

        elif isinstance(msg, messages.SimContinueLFP):
            self._update_lfp_processing_status(msg, mpi_status)

        elif isinstance(msg, messages.SimTimeBinComplete):

            rank = msg.rank
            if rank in self._encoder_recv_ranks:
                raise ValueError(
                    f"Something went wrong. Encoder recv ranks are {self._encoder_recv_ranks} "
                    f"and received message from rank {rank}"
                )
            self._encoder_recv_ranks.append(rank)
            self._encoder_recv_ranks = sorted(self._encoder_recv_ranks)

            if self._encoder_recv_ranks == self._config['rank']['encoders']:
                self._encoder_recv_ranks = []
                self._continue_lfp_processing = True
                if self.rank == self._config['rank']['ripples'][0]:
                    self.send_interface.send_lfp_timestamp(self._lfp_ts)

        else:
            super().handle_message(msg, mpi_status)

    # override method
    def next_iter(self):

        # if self._started and self._continue_lfp_processing:

        #     t0 = time.time_ns()
        #     try:
        #         datapoint = LFPPoint(
        #             self._lfp_timestamps[self._ind],
        #             [1],
        #             self._lfp_data[self._ind] * 0.195,
        #             t0, time.time_ns(), 
        #         )
        #         self._lfp_ts = datapoint.timestamp
        #         super()._process_lfp(datapoint)
        #         self._ind += 1

        #         if self._ind % 10000 == 0:
        #             print(f"{self._ind} of {self._lfp_timestamps.shape[0]} "
        #                 f"Elapsed time: {(time.time() - self._t)/60}")
        #     except IndexError:
        #         self._re_interface.broadcast_time_bounds(
        #             bin_timestamp=self._lfp_timestamp,
        #             last_lfp_timestamp=True
        #         )
        #         raise StopIteration()

        #     #######################################################################################
        #     # implement this for position as well
        #     #######################################################################################

        if self._started:
            if self._ind == len(self._lfp_timestamps):
                raise StopIteration()

            self._prev_ts = self._curr_ts
            self._curr_ts = self._lfp_timestamps[self._ind]
            self._ind += 1

            datapoint = LFPPoint(
                self._curr_ts,
                [1],
                self._lfp_data[self._ind] * 0.195,
                0, time.time_ns(),
            )

            super()._process_lfp(datapoint)

            if self._ind % 10000 == 0:
                self.class_log.info(
                    f"{self._ind} of {self._lfp_timestamps.shape[0]} "
                    f"Elapsed time: {(time.time() - self._t)/60}")

    # # override method
    # def finalize(self):
    #     self._sim_mpi_interface.finalize()
    #     super().finalize()


    # override method
    def _determine_update_decoder(self):

        if self._lfp_count % self.p['lfp_samples_per_time_bin'] == 0:
            # #############################################################################################################
            # # just testing right now
            # self._continue_lfp_processing = False

            # # only first ripple rank needs to send to encoders
            # # however, the encoders have to send to all ripple
            # # nodes to synchronize
            # if self.rank == self._config['rank']['ripples'][0]:
            #     # self.class_log.info(f"Sending timestamp {self._lfp_ts}")
            #     self.send_interface.send_time_bin_bounds(self._lfp_ts)


            # #############################################################################################################

            # self.class_log.info(f"Sending timestamp {self._lfp_timestamp}")

            # need to rework logic so that only the first ripple rank broadcasts!!!
            self._re_interface.broadcast_time_bounds(
                bin_timestamp=self._lfp_timestamp,
                last_lfp_timestamp=False
            )
            # self._re_interface.set_barrier()

            if self.p['send_lfp_timestamp']:
                self.send_interface.send_lfp_timestamp(self._lfp_timestamp)
                #self.send_interface.send_time_bin_bounds(self._lfp_timestamp)

            self._continue_lfp_processing = True #False

            time.sleep(0.004)

            # self.class_log.info(f"Waiting for timestamp {self._lfp_timestamp}")

            # self._rd_interface.wait_for_decoders()

    def _update_lfp_processing_status(self, msg, mpi_status):

        rank = msg.rank
        assert rank == mpi_status.source
        if rank in self._decoder_recv_ranks:
            raise ValueError(
                f"Something went wrong. recv ranks is {self._decoder_recv_ranks} "
                f"and got a message from rank {rank}"
            )
        self._decoder_recv_ranks.append(rank)
        if sorted(self._decoder_recv_ranks) == self._config['rank']['decoders']:
            # self.class_log.info("Processing next block of LFP")
            self._continue_lfp_processing = True
            self._decoder_recv_ranks = []


class RippleProcessSim(base.RealtimeProcess):

    def __init__(
        self, comm, rank, config, lfp_interface,
        pos_interface, new_comm
    ):

        super().__init__(comm, rank, config)

        self._ripple_manager = RippleManagerSim(
            rank, config,
            RippleSimMPISendInterface(comm, rank, config),
            lfp_interface, pos_interface,
            RippleEncoderMPIInterface(new_comm, rank, config),
            RippleDecoderRecvInterface(comm, rank, config)
        )

        self._mpi_recv = base.StandardMPIRecvInterface(
            comm, rank, config, messages.MPIMessageTag.COMMAND_MESSAGE,
            self._ripple_manager
        )

        self._decoder_recv = base.StandardMPIRecvInterface(
            comm, rank, config, messages.MPIMessageTag.SIM_CONTINUE_LFP,
            self._ripple_manager
        )

        self._encoder_recv = base.StandardMPIRecvInterface(
            comm, rank, config, messages.MPIMessageTag.SIM_TIME_BIN_COMPLETE,
            self._ripple_manager
        )

    def main_loop(self):
        
        try:
            self._ripple_manager.setup_mpi()
            while True:
                self._mpi_recv.receive()
                self._decoder_recv.receive()
                self._encoder_recv.receive()
                self._ripple_manager.next_iter()

        except StopIteration as ex:
            self.class_log.info("Exiting normally")
        except Exception as e:
            self.class_log.exception(
                "Ripple process exception occurred!"
            )

        self._ripple_manager.finalize()
        self.class_log.info("Exited main loop")

# --------------------------------------------------------------------------------------------------------------------------
# new stuff

class RippleManagerSim2(ripple_process.RippleManager):

    def __init__(
        self, rank, config, send_interface, lfp_interface,
        pos_interface
    ):

        super().__init__(
            rank, config, send_interface, lfp_interface,
            pos_interface
        )

        self._prev_ts = 0
        self._curr_ts = 0
        self._ind = 0
        self._started = False

    # override method
    def handle_message(self, msg, mpi_status):

        self.class_log.info(f"Got message of type {type(msg)}")

        if isinstance(msg, messages.ActivateDataStreams):
            self.class_log.info("Activating datastreams")
            self._lfp_interface.activate()
            self._pos_interface.activate()

            self._lfp_timestamps = self._lfp_interface.get_timestamps()
            self._lfp_data = self._lfp_interface.get_lfp_data()
            self._ind = 0

            T = self._config['decoder']['time_bin']['samples']
            
            ts_block_bounds = np.arange(
                self._lfp_timestamps[0],
                self._lfp_timestamps[-1],
                T
            )

            self._lfp_ts_blocks = np.vstack((
                ts_block_bounds,
                ts_block_bounds + T
            )).T

            t0 = self._lfp_ts_blocks[0][0]
            t1 = self._lfp_ts_blocks[-1][1]
            print(f"Approximate time: {(t1 - t0)/30000/60}")

            self._block_num = 0
            self._started = True

            self._t = time.time()

        elif isinstance(msg, messages.TrodeSelection):
            self.class_log.info("Trode Selection")
        else:
            super().handle_message(msg, mpi_status)

    # override method
    def next_iter(self):

        if self._started:
            if self._ind == len(self._lfp_timestamps):
                raise StopIteration()

            self._prev_ts = self._curr_ts
            self._curr_ts = self._lfp_timestamps[self._ind]
            self._ind += 1

            datapoint = LFPPoint(
                self._curr_ts,
                [1],
                self._lfp_data[self._ind] * 0.195,
                0, time.time_ns(),
            )

            super()._process_lfp(datapoint)

            if self._ind % 10000 == 0:
                print(
                    f"{self._ind} of {self._lfp_timestamps.shape[0]} "
                    f"Elapsed time: {(time.time() - self._t)/60}")

class RippleProcessSim2(ripple_process.RippleProcess):

    def __init__(self, comm, rank, config, lfp_interface, pos_interface):
        super().__init__(comm, rank, config, lfp_interface, pos_interface)

        # override the ripple manager
        try:
            self._ripple_manager = RippleManagerSim2(
                rank, config,
                ripple_process.RippleMPISendInterface(comm, rank, config),
                lfp_interface, pos_interface)
        except:
            self.class_log.exception("Exception in init!")

        self._mpi_recv = base.StandardMPIRecvInterface(
            comm, rank, config, messages.MPIMessageTag.COMMAND_MESSAGE,
            self._ripple_manager
        )

        self._gui_recv = base.StandardMPIRecvInterface(
            comm, rank, config, messages.MPIMessageTag.GUI_PARAMETERS,
            self._ripple_manager
        )

    def main_loop(self):
        try:
            self._ripple_manager.setup_mpi()
            while True:
                self._mpi_recv.receive()
                self._gui_recv.receive()
                self._ripple_manager.next_iter()

        except StopIteration as ex:
            self.class_log.info("Exiting normally")
        except Exception as e:
            self.class_log.exception(
                "Ripple process exception occurred!"
            )

        self._ripple_manager.finalize()
        self.class_log.info("Exited main loop")
