# Supplementary material for: RealtimeDecoder: A Fast Software Module for Online Clusterless Decoding
Source: eNeuro. 2025 Dec 16;12(12):ENEURO.0252-24.2025. doi: 10.1523/ENEURO.0252-24.2025 (PMC12747469; doi:10.1523/ENEURO.0252-24.2025)
Supplement: Data 1 — This file contains the python scripts necessary to run the RealtimeDecoder software. These scripts run all processes described above. Also included in this zip file are configuration files used to customize the software for each application. The most up-to-date version of the code can be found at: https://github.com/LorenFrankLab/realtime decoder. Download Data 1, ZIP file. [file eneuro-12-ENEURO.0252-24.2025-s001.zip › realtime_decoder_eneuro/realtime_decoder/simulator/decoder_process_sim.py]

import numpy as np

from realtime_decoder.decoder_process import (
    DecoderMPISendInterface, DecoderManager,
    SpikeRecvInterface, LFPTimeInterface,
    DecoderProcess
)

from realtime_decoder import base, messages, decoder_process
from realtime_decoder.simulator import ripple_process_sim

# class DecoderSimMPISendInterface(decoder_process.DecoderMPISendInterface):

#     def __init__(self, comm, rank, config):

#         super().__init__(comm, rank, config)
#         ###################################################################################################
#         # change this so assign encoder ranks to trodes manually!
#         # currently this won't work for more than one decoder
#         ##################################################################################################
#         self._expected_ranks = self.config['rank']['encoders']

#     # def receive(self):

#     #     rdy, obj = self._req.test()

#     #     if rdy:
#     #         self._recv_ranks.append(obj.rank)

#     #         self._req = self.comm.irecv(
#     #             tag=messages.MPIMessageTag.SIM_TIME_BIN_COMPLETE
#     #         )

#     # def is_ready(self):
#     #     return sorted(self._recv_ranks) == self._expected_ranks

#     # def reset(self):
#     #     self._recv_ranks = []

#     def notify_ripple_processes(self):
#         for r in self.config['rank']['ripples']:
#             self.comm.send(
#                 obj=messages.SimContinueLFP(self.rank),
#                 dest=r, tag=messages.MPIMessageTag.SIM_CONTINUE_LFP
#             )

#     def request_spikes(self, msg):
#         for r in self._expected_ranks:
#             self.comm.send(
#                 obj=msg, dest=r,
#                 tag=messages.MPIMessageTag.SIM_TIME_BIN_BOUNDARY
#             )


# class DecoderManagerSim(decoder_process.DecoderManager):

#     def __init__(
#         self, rank, config, send_interface, spike_interface,
#         pos_interface, lfp_interface, pos_mapper, re_interface
#     ):

#         super().__init__(
#             rank, config, send_interface, spike_interface,
#             pos_interface, lfp_interface, pos_mapper
#         )

#         # new objects
#         self._lfp_timestamp = -1
#         self._encoder_recv_ranks = []

#         self._re_interface = re_interface

#     # override method
#     def handle_message(self, msg, mpi_status):

#         if isinstance(msg, messages.SimTimeBinComplete):

#         #     # self.class_log.info(f"Got time bin complete from rank {msg.rank}")

#         #     ####################################################################################################
#         #     # Testing, comment or uncomment
#         #     rank = msg.rank
#         #     if rank in self._encoder_recv_ranks:
#         #         # raise ValueError()
#         #         raise ValueError(
#         #             f"Something went wrong. Encoder recv ranks are {self._encoder_recv_ranks} "
#         #             f"and received message from rank {rank}"
#         #         )
#         #     self._encoder_recv_ranks.append(rank)
#         #     #####################################################################################################

#             if rank not in self._encoder_recv_ranks:
#                 self._encoder_recv_ranks.append(rank)
#             if sorted(self._encoder_recv_ranks) == self._config['rank']['encoders']:
#                 self._encoder_recv_ranks = []
#         #         ##################################################################################################
#         #         super()._process_lfp_timestamp(self._lfp_timestamp)
#         #         self.send_interface.notify_ripple_processes()
#         #         #self.class_log.info(f"Received all complete messages, current timestamp {self._lfp_timestamp}")
#         #         ##################################################################################################
#         #         # obj = self._re_interface.broadcast_time_bounds()
#         #         # self.class_log.info(f"Decoder broadcasted {msg.bin_timestamp_l}")
#         #         ##################################################################################################

#         elif isinstance(msg, messages.SimTimeBinBoundary):
#             self.class_log.info(f"Got request message {msg.bin_timestamp_l}, {msg.bin_timestamp_r}")

#         else:
#             super().handle_message(msg, mpi_status)

#     # override method
#     def next_iter(self):

#         spike_msg = self._spike_interface.receive()
#         if spike_msg is not None:

#             super()._process_spike(spike_msg)

#         timestamp = self._lfp_interface.receive()
#         if timestamp is not None:
#             # unlike the non-simulation decoder, we save the timestamp
#             # and don't compute the posterior until we are sure we
#             # have received from all encoder processes
#             # self.class_log.info(f"Got timestamp {timestamp} from ripples")
#             self._lfp_timestamp = timestamp

#             super()._process_lfp_timestamp(self._lfp_timestamp)

#             ############################################################################################
#             # testing, comment, uncomment
#             # self._lfp_timestamp = timestamp
#             # # note: this time no delay
#             # spike_request_msg = messages.SimTimeBinBoundary(
#             #     int(timestamp - self.p['tbin_samples']),
#             #     int(timestamp)
#             # )

#             # self.send_interface.request_spikes(spike_request_msg)
#             ###############################################################################################3

#             # super()._process_lfp_timestamp(timestamp)

#         #######################################################################################################
#         # implement
#         # pos_msg = self._pos_interface.__next__()
#         # if pos_msg is not None:
#         #     super()._process_pos(pos_msg)
#         ########################################################################################################

#     # override method, we are not sending anything to the GUI
#     def _send_dropped_spikes(self, msg):
#         pass

#     # override method, only sending posterior message to main process
#     def _send_posterior(self, posterior_msg):

#         self.send_interface.send_posterior(
#             self._config['rank']['supervisor'][0], posterior_msg
#         )

# class DecoderProcessSim(base.RealtimeProcess):

#     def __init__(self, comm, rank, config, pos_interface, pos_mapper, new_comm):

#         super().__init__(comm, rank, config)

#         self._decoder_manager = DecoderManagerSim(
#             rank, config,
#             DecoderSimMPISendInterface(comm, rank, config),
#             decoder_process.SpikeRecvInterface(comm, rank, config),
#             pos_interface,
#             decoder_process.LFPTimeInterface(comm, rank, config),
#             pos_mapper,
#             ripple_process_sim.RippleEncoderMPIInterface(new_comm, rank, config)
#         )

#         self._mpi_recv = base.StandardMPIRecvInterface(
#             comm, rank, config, messages.MPIMessageTag.COMMAND_MESSAGE,
#             self._decoder_manager
#         )

#         self._decoder_recv = base.StandardMPIRecvInterface(
#             comm, rank, config, messages.MPIMessageTag.SIM_TIME_BIN_COMPLETE,
#             self._decoder_manager
#         )

#         self._decoder_recv2 = base.StandardMPIRecvInterface(
#             comm, rank, config, messages.MPIMessageTag.SIM_TIME_BIN_BOUNDARY,
#             self._decoder_manager
#         )

#     def main_loop(self):

#         try:
#             self._decoder_manager.setup_mpi()
#             while True:
#                 self._mpi_recv.receive()
#                 self._decoder_recv.receive()
#                 self._decoder_recv2.receive()
#                 self._decoder_manager.next_iter()

#         except StopIteration:
#             self.class_log.info("Exiting normally")
#         except Exception as e:
#             self.class_log.exception(
#                 "Decoder process exception occurred!"
#             )

#         self._decoder_manager.finalize()
#         self.class_log.info("Exited main loop")

#####################################################################################################################################################
# new stuff

class DecoderSimMPISendInterface2(decoder_process.DecoderMPISendInterface):

    def __init__(self, comm, rank, config):

        super().__init__(comm, rank, config)
        ###################################################################################################
        # change this so assign encoder ranks to trodes manually!
        # currently this won't work for more than one decoder
        ##################################################################################################
        self._expected_ranks = self.config['rank']['encoders']

    # def receive(self):

    #     rdy, obj = self._req.test()

    #     if rdy:
    #         self._recv_ranks.append(obj.rank)

    #         self._req = self.comm.irecv(
    #             tag=messages.MPIMessageTag.SIM_TIME_BIN_COMPLETE
    #         )

    # def is_ready(self):
    #     return sorted(self._recv_ranks) == self._expected_ranks

    # def reset(self):
    #     self._recv_ranks = []

    def notify_ripple_processes(self):
        for r in self.config['rank']['ripples']:
            self.comm.send(
                obj=messages.SimContinueLFP(self.rank),
                dest=r, tag=messages.MPIMessageTag.SIM_CONTINUE_LFP
            )

    def request_spikes(self, msg):
        for r in self._expected_ranks:
            self.comm.send(
                obj=msg, dest=r,
                tag=messages.MPIMessageTag.SIM_TIME_BIN_BOUNDARY
            )

    def send_decoder_finished(self):
        self.comm.send(
            obj=messages.SimDecoderFinished(self.rank),
            dest=self.config['rank']['supervisor'][0],
            tag=messages.MPIMessageTag.COMMAND_MESSAGE
        )

class DecoderManagerSim2(decoder_process.DecoderManager):

    def __init__(
        self, rank, config, send_interface, spike_interface,
        pos_interface, lfp_interface, pos_mapper, re_interface
    ):

        super().__init__(
            rank, config, send_interface, spike_interface,
            pos_interface, lfp_interface, pos_mapper
        )

        # new objects
        self._lfp_timestamp = -1
        self._encoder_recv_ranks = []

        self._re_interface = re_interface

        self._timestamps = np.zeros(1000*3600)
        self._timestamps_ind = 0

    # override method
    def handle_message(self, msg, mpi_status):

        if isinstance(msg, messages.SimTimeBinComplete):
            pass

        elif isinstance(msg, messages.SimTimeBinBoundary):
            pass

        elif isinstance(msg, messages.SimStartDecoding):
            self._decode_all()

        # parent class handles all other messages
        else:
            super().handle_message(msg, mpi_status)

    # override method
    def next_iter(self):

        # ------------------------------------------------------------------------------------------------------------------------------
        # this needs to be changed so that the internal buffer is expanded to hold all spikes
        spike_msg = self._spike_interface.receive()
        if spike_msg is not None:

            self._process_spike(spike_msg)
        # -------------------------------------------------------------------------------------------------------------------------------

        # -------------------------------------------------------------------------------------------------------------------------------
        # make sure to extract the occupancy as well
        timestamp = self._lfp_interface.receive()
        if timestamp is not None:
            # self.class_log.info(f"Got LFP timestamp {timestamp}")
            # self._process_lfp_timestamp(timestamp)
            if self._timestamps_ind == len(self._timestamps):
                self._timestamps = np.hstack((self._timestamps, np.zeros(100000)))

            self._timestamps[self._timestamps_ind] = timestamp
            self._timestamps_ind += 1
        # -------------------------------------------------------------------------------------------------------------------------------


        # -------------------------------------------------------------------------------------------------------------------------------
        # we don't need this anymore because we'll be computing the occupancy at each time bin, see above
        # pos_msg = self._pos_interface.__next__()
        # if pos_msg is not None:
        #     self._process_pos(pos_msg)
        # -------------------------------------------------------------------------------------------------------------------------------

    # override method
    def _process_spike(self, spike_msg):

        if self._spike_msg_ct == len(self._spike_buf):
            self._spike_buf = np.vstack((
                self._spike_buf,
                np.zeros((
                    self._config['decoder']['bufsize'],
                    self._spike_buf.shape[1]
                ))
            ))

        self._spike_buf[self._sb_ind, 0] = spike_msg[0]['timestamp']
        self._spike_buf[self._sb_ind, 1] = spike_msg[0]['elec_grp_id']
        self._spike_buf[self._sb_ind, 2] = spike_msg[0]['current_pos']
        self._spike_buf[self._sb_ind, 3] = spike_msg[0]['cred_int']
        self._spike_buf[self._sb_ind, 4] = 0
        self._spike_buf[self._sb_ind, 5:] = spike_msg[0]['hist']
        #self._sb_ind = (self._sb_ind + 1) % self._spike_buf.shape[0]
        self._sb_ind += 1

        self._spike_msg_ct += 1

        # compute the dropped spikes percentage now since we are at the
        # head of the buffer (the index at which the next spike will be
        # stored)
        # if self._sb_ind == 0:
        #     x = self._spike_buf.shape[0] - np.sum(self._spike_buf[:, 4])
        #     self._dropped_spikes += int(x)
        #     pct = self._dropped_spikes/self._spike_msg_ct*100
        #     self.class_log.info(
        #         f"Dropped spikes: {self._dropped_spikes}, "
        #         f"Total: {self._spike_msg_ct}, ({pct:.4f} %)"
        #     )

        #     self._dropped_spikes_msg[0]['rank'] = self.rank
        #     self._dropped_spikes_msg[0]['pct'] = pct
        #     self._send_dropped_spikes(
        #         self._dropped_spikes_msg
        #     )

        if self._spike_msg_ct % self.p['num_spikes_disp'] == 0:
            self.class_log.info(f"Received {self._spike_msg_ct} spikes so far")

    def _decode_all(self):
        self.class_log.info(f"Total of {len(self._spike_buf)} spikes received")
        # for timestamp in self._timestamps[:self._timestamps_ind]:
        #     super()._process_lfp_timestamp(timesteamp)
        self.class_log.info("Finished decoding")
        self.send_interface.send_decoder_finished()
        

class DecoderProcessSim2(decoder_process.DecoderProcess):

    def __init__(self, comm, rank, config, pos_interface, pos_mapper, new_comm):

        super().__init__(comm, rank, config, pos_interface, pos_mapper)

        self._decoder_manager = DecoderManagerSim2(
            rank, config,
            DecoderSimMPISendInterface2(comm, rank, config),
            decoder_process.SpikeRecvInterface(comm, rank, config),
            pos_interface,
            decoder_process.LFPTimeInterface(comm, rank, config),
            pos_mapper,
            ripple_process_sim.RippleEncoderMPIInterface(new_comm, rank, config)
        )

        self._mpi_recv = base.StandardMPIRecvInterface(
            comm, rank, config, messages.MPIMessageTag.COMMAND_MESSAGE,
            self._decoder_manager
        )

        self._decoder_recv = base.StandardMPIRecvInterface(
            comm, rank, config, messages.MPIMessageTag.SIM_TIME_BIN_COMPLETE,
            self._decoder_manager
        )

        self._decoder_recv2 = base.StandardMPIRecvInterface(
            comm, rank, config, messages.MPIMessageTag.SIM_TIME_BIN_BOUNDARY,
            self._decoder_manager
        )


    def main_loop(self):

        try:
            self._decoder_manager.setup_mpi()
            while True:
                self._mpi_recv.receive()
                self._decoder_recv.receive()
                self._decoder_recv2.receive()
                self._decoder_manager.next_iter()

        except StopIteration:
            self.class_log.info("Exiting normally")
        except Exception as e:
            self.class_log.exception(
                "Decoder process exception occurred!"
            )

        self._decoder_manager.finalize()
        self.class_log.info("Exited main loop")
        
