# Supplementary material for: RealtimeDecoder: A Fast Software Module for Online Clusterless Decoding
Source: eNeuro. 2025 Dec 16;12(12):ENEURO.0252-24.2025. doi: 10.1523/ENEURO.0252-24.2025 (PMC12747469; doi:10.1523/ENEURO.0252-24.2025)
Supplement: Data 1 — This file contains the python scripts necessary to run the RealtimeDecoder software. These scripts run all processes described above. Also included in this zip file are configuration files used to customize the software for each application. The most up-to-date version of the code can be found at: https://github.com/LorenFrankLab/realtime decoder. Download Data 1, ZIP file. [file eneuro-12-ENEURO.0252-24.2025-s001.zip › realtime_decoder_eneuro/example_config/fred.yml]

---
rank:
  supervisor: [0]
  ripples: [3]
  decoders: [1]
  encoders: [
    4,5,6,7,8,9,10,11,12,13,
    14,15,16,17,18,19,20,21,22,23,
    24,25,26,27,28,29,30,31,32,33,
    34,35,36,37,38,39,40,41,42,43,
    44,45,46,47,48,49,50,51,52
  ]
  gui: [2]
rank_settings:
  enable_rec: [
    0,1,3,4,5,6,7,8,9,
    10,11,12,13,14,15,16,17,18,19,
    20,21,22,23,24,25,26,27,28,29,
    30,31,32,33,34,35,36,37,38,39,
    40,41,42,43,44,45,46,47,48,49,
    50,51,52]
trode_selection:
  ripples: [1]
  decoding: [
    1,2,3,4,6,7,8,9,10,11,
    13,14,15,16,17,18,19,20,21,22,
    23,24,25,26,27,28,29,30,31,32,
    33,35,36,38,39,41,42,43,44,47,
    48,50,52,53,54,55,56,58,64
  ]
decoder_assignment:
  # key is the decoder rank. the list consists of
  # the decoding trodes
  1: [
    1,2,3,4,6,7,8,9,10,11,
    13,14,15,16,17,18,19,20,21,22,
    23,24,25,26,27,28,29,30,31,32,
    33,35,36,38,39,41,42,43,44,47,
    48,50,52,53,54,55,56,58,64
  ]
algorithm: "clusterless_decoder"
datasource: "trodes"
num_setup_messages: 100
preloaded_model: false
frozen_model: false
files:
  output_dir: 'data/decoder-output'
  # backup_dir : 'data/decoder-output-backup' # optional
  saved_model_dir: 'data/decoder-output' # only used if using a pre-loaded model
  prefix: 'fred'
  rec_postfix: 'bin_rec'
  timing_postfix: 'timing'
trodes:
  config_file: '20210419_fred_06_r3.trodesconf'
  # taskstate_file and instructive_file are optional,
  # but not necessarily for a custom stim decider
  taskstate_file: 'taskstate.txt'
  instructive_file: 'instructive_new_arm.txt'
  voltage_scaling_factor: 0.195
sampling_rate:
  spikes: 30000
  lfp: 1500
  position: 30
ripples:
  max_ripple_samples: 450
  vel_thresh: 10
  freeze_stats: false
  timings_bufsize: 1000000
  filter:
    type: 'iir'
    order: 2
    crit_freqs: [150, 250]
    kwargs:
      btype: 'bandpass'
      ftype: 'butter'
    # type: 'fir'
    # num_taps: 21
    # band_edges: [140, 150, 250, 260]
    # desired: [0, 1, 1, 0]
  smoothing_filter:
    num_taps: 15
    band_edges: [50, 55]
    desired: [1, 0]
  threshold: # units: number of standard deviations above the mean
    standard: 3.5
    conditioning: 3.75
    content: 4
    end: 0
  # custom_mean:
  #   1: 1
  #   consensus: 2
  # custom_std:
  #   1: 2
  #   consensus: 3
encoder:
  spk_amp: 200 # fred specific
  mark_dim: 4
  bufsize: 50000
  timings_bufsize: 50000
  vel_thresh: 10
  num_pos_points: 150
  position: # fred specific
    lower: 0
    upper: 41
    num_bins: 41
    arm_ids: [0,0,1,2]
    arm_coords: [[0,8],[13,24],[29,40]]
  mark_kernel:
    mean: 0
    std: 20
    use_filter: false  # fred specific
    n_std: 1
    n_marks_min: 10
  # dead_channels:
  #   1: [0, 1]
decoder:
  bufsize: 2000
  timings_bufsize: 50000
  cred_int_bufsize: 10
  num_pos_points: 150
  time_bin:
    samples: 180 # reference sampling rate is spike sampling rate
    delay_samples: 180 # reference sampling rate is spike sampling rate
clusterless_decoder:
  state_labels: ['state']
  transmat_bias: 1
clusterless_classifier:
  state_labels: ['stationary', 'continuous', 'fragmented']
  discrete_transition:
    type: ["strong_diagonal"]
    diagonal: 0.98
  continuous_transition:
    type: [
      ["identity", "random_walk", "uniform"],
      ["identity", "random_walk", "uniform"],
      ["uniform", "uniform", "uniform"]
    ]
    cm_per_bin: 5
    gaussian_std: 6 # in cm
gui:
  colormap: 'rocket'
  send_interval: 0 # seconds. Automates parameter sending. Set to <= 0 to disable
  refresh_rate: 25 # Hz
  trace_length: 2 # seconds
  state_colors: ['#4c72b0','#dd8452', '#55a868']
  num_xticks: 5
mua:
  threshold:
    trigger: 4
    end: 0
  freeze_stats: false
  moving_avg_window: 5
  # custom_mean:
  #   1: 700
  # custom_std:
  #   1: 300
stimulation:
  instructive: false
  shortcut_msg_on: true
  num_pos_points: 150
  center_well_loc: [638,653] # camera coordinates
  max_center_well_dist: 17
  replay:
    enabled: true
    method: "posterior"
    target_arm: 1
    event_lockout: 0.2
    sliding_window: 5 # number of decoder time bins
    primary_arm_threshold: 0.4
    secondary_arm_threshold: 0.4
    other_arm_threshold: 0.2
    max_arm_repeats: 8
    instr_max_repeats: 3
    min_unique_trodes: 2
  ripples:
    enabled: true
    type: "standard"
    method: "multichannel"
    event_lockout: 0.2
    num_above_thresh: 1
    suprathreshold_period: 0.1
  head_direction:
    enabled: true
    rotate_180: true
    event_lockout: 10
    min_duration: 2
    well_angle_range: 3
    within_angle_range: 25
    well_loc: [[928.895, 255.175], [301.263, 277.608]]
kinematics:
  smooth_x: true
  smooth_y: true
  smooth_speed: false
  smoothing_filter: [0.31, 0.29, 0.25, 0.15]
  scale_factor: 0.222 # to scale raw position input to cm
cred_interval:
  val: 0.5
  max_num: 5
display:
  stim_decider:
    position: 150
    decoding_bins: 2000
  ripples:
    lfp: 100000
  encoder:
    encoding_spikes: 5000
    total_spikes: 10000
    occupancy: 5000
    position: 5000
  decoder:
    total_spikes: 50000
    occupancy: 100
process_monitor:
  interval: 15 # how often (in seconds) to check processes. set to <= 0 to disable
  timeout: 3 # in seconds, needs to be sufficiently long to receive messages from all ranks
