# Supplementary material for: RealtimeDecoder: A Fast Software Module for Online Clusterless Decoding
Source: eNeuro. 2025 Dec 16;12(12):ENEURO.0252-24.2025. doi: 10.1523/ENEURO.0252-24.2025 (PMC12747469; doi:10.1523/ENEURO.0252-24.2025)
Supplement: Data 2 — This file contains the python scripts to run the RealtimeDecoder software as well as sample raw data files (neural data and camera data) that allow the user to demonstrate the functionality of the software. Download Data 2, ZIP file. [file eneuro-12-ENEURO.0252-24.2025-s004.zip]

Archive with 33 entries (30 files):
- realtime_decoder/
- realtime_decoder/README.md
- realtime_decoder/runscript.py
- realtime_decoder/setup.py
- realtime_decoder/readme_sim.md
- realtime_decoder/requirements.txt
- realtime_decoder/conda-env.yaml
- realtime_decoder/runscript_simulator.py
- realtime_decoder/example_config/
- realtime_decoder/example_config/sample_data_simulator.yaml
- realtime_decoder/realtime_decoder/
- realtime_decoder/realtime_decoder/base.py
- realtime_decoder/realtime_decoder/binary_record.py
- realtime_decoder/realtime_decoder/decoder_process.py
- realtime_decoder/realtime_decoder/encoder_process.py
- realtime_decoder/realtime_decoder/gui_process.py
- realtime_decoder/realtime_decoder/instantiation.py
- realtime_decoder/realtime_decoder/main_process.py
- realtime_decoder/realtime_decoder/merge_rec.py
- realtime_decoder/realtime_decoder/messages.py
- realtime_decoder/realtime_decoder/ripple_process.py
- realtime_decoder/realtime_decoder/stimulation.py
- realtime_decoder/realtime_decoder/taskstate.py
- realtime_decoder/realtime_decoder/trodes.py
- realtime_decoder/realtime_decoder/trodes_file_sim.py
- realtime_decoder/realtime_decoder/trodesnet.py
- realtime_decoder/realtime_decoder/__init__.py
- realtime_decoder/realtime_decoder/datatypes.py
- realtime_decoder/realtime_decoder/logging_base.py
- realtime_decoder/realtime_decoder/position.py
- realtime_decoder/realtime_decoder/transitions.py
- realtime_decoder/realtime_decoder/utils.py
- realtime_decoder/realtime_decoder/version.py
