# Supplementary material for: RealtimeDecoder: A Fast Software Module for Online Clusterless Decoding
Source: eNeuro. 2025 Dec 16;12(12):ENEURO.0252-24.2025. doi: 10.1523/ENEURO.0252-24.2025 (PMC12747469; doi:10.1523/ENEURO.0252-24.2025)
Supplement: Data 2 — This file contains the python scripts to run the RealtimeDecoder software as well as sample raw data files (neural data and camera data) that allow the user to demonstrate the functionality of the software. Download Data 2, ZIP file. [file eneuro-12-ENEURO.0252-24.2025-s004.zip › realtime_decoder/readme_sim.md]

# Realtime Decoder

## Sample data

Sample data can be found [here](https://drive.google.com/file/d/1dXVFhqp0ahF6H95UFn2NrazkdaLOrDRo/view?usp=sharing). We recommend unzipping the file into this directory.

## Trodes file simulation

In this mode, the decoder uses pre-recorded data from Trodes. An example configuration file `example_config/sample_data_simulator.yaml` has been provided. Some paths will need to be updated depending on the specific location of the Trodes data. In particular make sure these settings are customized:

```yaml
files:
  # Absolute path to decoder output directory
  output_dir: '/path/to/decoder/output/directory'
trodes_file_simulator:
  # Path to the .trodesconf file
  config_file: 'sample_data_v2/sample_data.trodesconf'
  # Path to the directory containing the .trodesconf, .videoLinearTracking, .videoPositionTracking, and .stateScriptLog files
  raw_dir: 'sample_data_v2'
  # Path to the .spikes directory
  spike_dir: 'sample_data_v2/sample_data.spikes'
  # Path to the .LFP directory
  lfp_dir: 'sample_data_v2/sample_data.LFP'
```

While relative paths may work, absolute paths will always be reliable.

## Running

The conda environment used for testing this decoder is located at `conda-env.yaml`. Additionally the script to start the decoder in simulator mode is provided (`runscript_simulator.py`).

Start the decoder similar to non-simulated mode:

```
mpiexec -np 53 -bind-to hwthread python -u runscript_simulator.py example_config/sample_data_simulator.yaml
```

Once all the processes have set up, you will receive a popup notifying you of this. Press the `Startup` button on the GUI to start the processing. Press the `Shutdown` button to stop processing early. Otherwise the simulation will run until all the file data have been processed. In that case, simply press the `OK` button when a GUI popup `Processes have terminated, closing GUI` appears. No more human interaction should be necessary after this point; the decoder will automatically shut down when this popup is acknowledged.

## Notes

There may be warnings about divide by zero. This is expected and only occurs at the beginning of processing.

The transition matrix used for this experiment was chosen such that the likelihood and posterior are identical.

If the script fails to execute, try installing the package first with `pip install -e .`
