# Supplementary material for: RealtimeDecoder: A Fast Software Module for Online Clusterless Decoding
Source: eNeuro. 2025 Dec 16;12(12):ENEURO.0252-24.2025. doi: 10.1523/ENEURO.0252-24.2025 (PMC12747469; doi:10.1523/ENEURO.0252-24.2025)
Supplement: Data 2 — This file contains the python scripts to run the RealtimeDecoder software as well as sample raw data files (neural data and camera data) that allow the user to demonstrate the functionality of the software. Download Data 2, ZIP file. [file eneuro-12-ENEURO.0252-24.2025-s004.zip › realtime_decoder/conda-env.yaml]

name: realtime_decoder
channels:
  - defaults
dependencies:
  - _libgcc_mutex=0.1=main
  - _openmp_mutex=4.5=1_gnu
  - alabaster=0.7.12=pyhd3eb1b0_0
  - argon2-cffi=21.3.0=pyhd3eb1b0_0
  - argon2-cffi-bindings=21.2.0=py38h7f8727e_0
  - attrs=21.4.0=pyhd3eb1b0_0
  - babel=2.9.1=pyhd3eb1b0_0
  - backcall=0.2.0=pyhd3eb1b0_0
  - blas=1.0=mkl
  - bleach=4.1.0=pyhd3eb1b0_0
  - blosc=1.21.0=h8c45485_0
  - bottleneck=1.3.2=py38heb32a55_1
  - brotli=1.0.9=he6710b0_2
  - brotlipy=0.7.0=py38h27cfd23_1003
  - bzip2=1.0.8=h7b6447c_0
  - c-ares=1.18.1=h7f8727e_0
  - ca-certificates=2022.4.26=h06a4308_0
  - certifi=2022.5.18.1=py38h06a4308_0
  - cffi=1.15.0=py38hd667e15_1
  - colorama=0.4.4=pyhd3eb1b0_0
  - cryptography=37.0.1=py38h9ce1e76_0
  - cycler=0.11.0=pyhd3eb1b0_0
  - cython=0.29.25=py38hdbfa776_0
  - dbus=1.13.18=hb2f20db_0
  - debugpy=1.5.1=py38h295c915_0
  - decorator=5.1.1=pyhd3eb1b0_0
  - defusedxml=0.7.1=pyhd3eb1b0_0
  - docutils=0.17.1=py38h06a4308_1
  - entrypoints=0.3=py38_0
  - expat=2.4.4=h295c915_0
  - fontconfig=2.13.1=h6c09931_0
  - fonttools=4.25.0=pyhd3eb1b0_0
  - freetype=2.11.0=h70c0345_0
  - giflib=5.2.1=h7b6447c_0
  - glib=2.69.1=h4ff587b_1
  - gst-plugins-base=1.14.0=h8213a91_2
  - gstreamer=1.14.0=h28cd5cc_2
  - hdf5=1.12.1=h69dfa17_1
  - icu=58.2=he6710b0_3
  - idna=3.3=pyhd3eb1b0_0
  - imagesize=1.3.0=pyhd3eb1b0_0
  - importlib_metadata=4.8.2=hd3eb1b0_0
  - intel-openmp=2021.4.0=h06a4308_3561
  - ipykernel=6.4.1=py38h06a4308_1
  - ipython=7.31.1=py38h06a4308_0
  - ipython_genutils=0.2.0=pyhd3eb1b0_1
  - jedi=0.18.1=py38h06a4308_1
  - jpeg=9d=h7f8727e_0
  - jsonschema=3.2.0=pyhd3eb1b0_2
  - jupyter_client=7.1.2=pyhd3eb1b0_0
  - jupyter_core=4.9.1=py38h06a4308_0
  - jupyterlab_pygments=0.1.2=py_0
  - kiwisolver=1.3.2=py38h295c915_0
  - krb5=1.19.2=hac12032_0
  - lcms2=2.12=h3be6417_0
  - ld_impl_linux-64=2.35.1=h7274673_9
  - libcurl=7.82.0=h0b77cf5_0
  - libedit=3.1.20210910=h7f8727e_0
  - libev=4.33=h7f8727e_1
  - libffi=3.3=he6710b0_2
  - libgcc-ng=9.3.0=h5101ec6_17
  - libgfortran-ng=7.5.0=ha8ba4b0_17
  - libgfortran4=7.5.0=ha8ba4b0_17
  - libgomp=9.3.0=h5101ec6_17
  - libnghttp2=1.46.0=hce63b2e_0
  - libpng=1.6.37=hbc83047_0
  - libsodium=1.0.18=h7b6447c_0
  - libssh2=1.10.0=h8f2d780_0
  - libstdcxx-ng=9.3.0=hd4cf53a_17
  - libtiff=4.2.0=h85742a9_0
  - libuuid=1.0.3=h7f8727e_2
  - libwebp=1.2.2=h55f646e_0
  - libwebp-base=1.2.2=h7f8727e_0
  - libxcb=1.14=h7b6447c_0
  - libxml2=2.9.12=h03d6c58_0
  - lz4-c=1.9.3=h295c915_1
  - lzo=2.10=h7b6447c_2
  - matplotlib=3.5.1=py38h06a4308_0
  - matplotlib-base=3.5.1=py38ha18d171_0
  - matplotlib-inline=0.1.2=pyhd3eb1b0_2
  - mistune=0.8.4=py38h7b6447c_1000
  - mkl=2021.4.0=h06a4308_640
  - mkl-service=2.4.0=py38h7f8727e_0
  - mkl_fft=1.3.1=py38hd3c417c_0
  - mkl_random=1.2.2=py38h51133e4_0
  - mock=4.0.3=pyhd3eb1b0_0
  - mpi=1.0=mpich
  - mpi4py=3.0.3=py38h028fd6f_0
  - mpich=3.3.2=hc856adb_0
  - munkres=1.1.4=py_0
  - nb_conda=2.2.1=py38h06a4308_1
  - nb_conda_kernels=2.3.1=py38h06a4308_0
  - nbclient=0.5.11=pyhd3eb1b0_0
  - nbconvert=6.3.0=py38h06a4308_0
  - nbformat=5.1.3=pyhd3eb1b0_0
  - ncurses=6.3=h7f8727e_2
  - nest-asyncio=1.5.1=pyhd3eb1b0_0
  - notebook=6.4.8=py38h06a4308_0
  - numexpr=2.8.1=py38h6abb31d_0
  - numpy=1.21.2=py38h20f2e39_0
  - numpy-base=1.21.2=py38h79a1101_0
  - olefile=0.46=pyhd3eb1b0_0
  - openssl=1.1.1o=h7f8727e_0
  - packaging=21.3=pyhd3eb1b0_0
  - pandas=1.4.1=py38h295c915_0
  - pandocfilters=1.5.0=pyhd3eb1b0_0
  - parso=0.8.3=pyhd3eb1b0_0
  - pcre=8.45=h295c915_0
  - pexpect=4.8.0=pyhd3eb1b0_3
  - pickleshare=0.7.5=pyhd3eb1b0_1003
  - pillow=8.4.0=py38h5aabda8_0
  - pip=21.2.4=py38h06a4308_0
  - prometheus_client=0.13.1=pyhd3eb1b0_0
  - prompt-toolkit=3.0.20=pyhd3eb1b0_0
  - ptyprocess=0.7.0=pyhd3eb1b0_2
  - pycparser=2.21=pyhd3eb1b0_0
  - pygments=2.11.2=pyhd3eb1b0_0
  - pyopenssl=22.0.0=pyhd3eb1b0_0
  - pyparsing=3.0.4=pyhd3eb1b0_0
  - pyqt=5.9.2=py38h05f1152_4
  - pyqtgraph=0.11.0=py_0
  - pyrsistent=0.18.0=py38heee7806_0
  - pysocks=1.7.1=py38h06a4308_0
  - pytables=3.7.0=py38h9da3b7f_0
  - python=3.8.12=h12debd9_0
  - python-dateutil=2.8.2=pyhd3eb1b0_0
  - pytz=2021.3=pyhd3eb1b0_0
  - qt=5.9.7=h5867ecd_1
  - readline=8.1.2=h7f8727e_1
  - requests=2.27.1=pyhd3eb1b0_0
  - scipy=1.7.3=py38hc147768_0
  - seaborn=0.11.2=pyhd3eb1b0_0
  - send2trash=1.8.0=pyhd3eb1b0_1
  - setuptools=58.0.4=py38h06a4308_0
  - sip=4.19.13=py38h295c915_0
  - six=1.16.0=pyhd3eb1b0_1
  - snowballstemmer=2.2.0=pyhd3eb1b0_0
  - sphinx=4.4.0=pyhd3eb1b0_0
  - sphinx_rtd_theme=0.4.3=pyhd3eb1b0_0
  - sphinxcontrib-applehelp=1.0.2=pyhd3eb1b0_0
  - sphinxcontrib-devhelp=1.0.2=pyhd3eb1b0_0
  - sphinxcontrib-htmlhelp=2.0.0=pyhd3eb1b0_0
  - sphinxcontrib-jsmath=1.0.1=pyhd3eb1b0_0
  - sphinxcontrib-qthelp=1.0.3=pyhd3eb1b0_0
  - sphinxcontrib-serializinghtml=1.1.5=pyhd3eb1b0_0
  - sqlite=3.37.2=hc218d9a_0
  - terminado=0.13.1=py38h06a4308_0
  - testpath=0.5.0=pyhd3eb1b0_0
  - tk=8.6.11=h1ccaba5_0
  - tornado=6.1=py38h27cfd23_0
  - traitlets=5.1.1=pyhd3eb1b0_0
  - typing_extensions=3.10.0.2=pyh06a4308_0
  - wcwidth=0.2.5=pyhd3eb1b0_0
  - wheel=0.37.1=pyhd3eb1b0_0
  - xz=5.2.5=h7b6447c_0
  - zeromq=4.3.4=h2531618_0
  - zipp=3.7.0=pyhd3eb1b0_0
  - zlib=1.2.11=h7f8727e_4
  - zstd=1.4.9=haebb681_0
  - pip:
    - bokeh==2.4.2
    - charset-normalizer==2.0.12
    - click==8.0.4
    - cloudpickle==2.0.0
    - colorcet==3.0.0
    - dask==2022.2.1
    - datashader==0.13.0
    - datashape==0.5.2
    - dill==0.3.4
    - distributed==2022.2.1
    - filterpy==1.4.5
    - fsspec==2022.2.0
    - ghostipy==0.2.1
    - heapdict==1.0.1
    - holoviews==1.14.8
    - hvplot==0.7.3
    - importlib-metadata==4.11.2
    - jagular==0.0.2
    - jinja2==3.0.3
    - joblib==1.1.0
    - line-profiler==3.5.0
    - llvmlite==0.38.0
    - locket==0.2.1
    - markdown==3.3.6
    - markupsafe==2.1.0
    - msgpack==1.0.3
    - multipledispatch==0.6.0
    - numba==0.55.1
    - oyaml==1.0
    - panel==0.12.6
    - param==1.12.0
    - partd==1.2.0
    - psutil==5.9.0
    - pyct==0.4.8
    - pyfftw==0.13.0
    - pykalman==0.9.5
    - pyviz-comms==2.1.0
    - pyyaml==6.0
    - pyzmq==19.0.2
    - scikit-learn==1.0.2
    - sortedcontainers==2.4.0
    - tblib==1.7.0
    - threadpoolctl==3.1.0
    - toolz==0.11.2
    - tqdm==4.63.0
    - trodesnetwork==0.0.6
    - typing-extensions==4.1.1
    - urllib3==1.26.8
    - webencodings==0.5.1
    - xarray==2022.3.0
    - zict==2.1.0
