# Supplementary material for: RealtimeDecoder: A Fast Software Module for Online Clusterless Decoding
Source: eNeuro. 2025 Dec 16;12(12):ENEURO.0252-24.2025. doi: 10.1523/ENEURO.0252-24.2025 (PMC12747469; doi:10.1523/ENEURO.0252-24.2025)
Supplement: Data 2 — This file contains the python scripts to run the RealtimeDecoder software as well as sample raw data files (neural data and camera data) that allow the user to demonstrate the functionality of the software. Download Data 2, ZIP file. [file eneuro-12-ENEURO.0252-24.2025-s004.zip › realtime_decoder/runscript_simulator.py]

import os
import argparse
import time
import datetime
import logging
import logging.config

import oyaml as yaml

from multiprocessing import cpu_count
from mpi4py import MPI

from realtime_decoder import (
    datatypes, position, trodesnet, stimulation,
    main_process, ripple_process, encoder_process,
    decoder_process, gui_process, base, messages,
    merge_rec, instantiation
)

# from line_profiler import LineProfiler

class GuiProcessStub(base.RealtimeProcess, base.MessageHandler):

    def __init__(self, comm, rank, config):
        super().__init__(comm, rank, config)

        self._mpi_recv = base.StandardMPIRecvInterface(
            comm, rank, config, messages.MPIMessageTag.COMMAND_MESSAGE,
            self
        )

        self._mpi_send = base.StandardMPISendInterface(
            comm, rank, config
        )

    def main_loop(self):

        t  = time.time()
        send = True
        try:

            while True:
                self._mpi_recv.receive()
                # if time.time() - t > 10:
                #     raise Exception("Testing GUI exception")
                # if time.time() - t > 5 and send:
                #     self.comm.send(
                #         messages.StartupSignal(),
                #         dest=self.config['rank']['supervisor'][0],
                #         tag=messages.MPIMessageTag.COMMAND_MESSAGE)
                #     send = False

        except StopIteration:
            self.class_log.info("Terminating")
        except Exception as e:
            self.class_log.exception("Some exception happened!")

    def handle_message(self, msg, mpi_status):

        if isinstance(msg, messages.VerifyStillAlive):
            self._mpi_send.send_alive_message()
        elif isinstance(msg, messages.SetupComplete):
            self.class_log.info("Got a setupcomplete message")
            self.comm.send(
                messages.StartupSignal(),
                dest=self.config['rank']['supervisor'][0],
                tag=messages.MPIMessageTag.COMMAND_MESSAGE
            )
        elif isinstance(msg, messages.DecoderStarted):
            pass
        elif isinstance(msg, messages.TerminateSignal):
            raise StopIteration()

    def handle_gui_message(self, msg, mpi_status):
        pass

class PosInterfaceStub(base.DataSourceReceiver):

    def __init__(self, comm, rank, config, datatype):
        super().__init__(comm, rank, config, datatype)

    def register_datatype_channel(self, channel):
        pass

    def activate(self):
        pass

    def deactivate(self):
        pass

    def __next__(self):
        return None

    def stop_iterator(self):
        raise StopIteration()

def setup(config_path, numprocs):

    comm = MPI.COMM_WORLD
    rank = comm.Get_rank()

    num_digits = len(str(comm.Get_size()))

    with open(config_path, 'r') as f:
        config = yaml.safe_load(f)

    os.makedirs(os.path.dirname(config['files']['output_dir']), exist_ok=True)
    prefix = config['files']['prefix']
    comm.Barrier()
    config['files']['prefix'] = datetime.datetime.now().strftime('%Y%m%d_%H%M%S_') + prefix

    # setup logging
    logging.config.dictConfig({
        'version': 1,
        'disable_existing_loggers': False,
        'formatters': {
            'simple': {
                'format': (
                    '%(asctime)s.%(msecs)03d [%(levelname)s] '
                    f'[MPI-{rank:0{num_digits}d}] [PID: %(process)d] [%(filename)s:%(lineno)d] %(name)s: %(message)s'
                ),
                'datefmt': '%H:%M:%S',
            },
        },
        'handlers': {
            'console': {
                'level': 'DEBUG',
                'class': 'logging.StreamHandler',
                'formatter': 'simple',
            },
            'debug_file_handler': {
                'class': 'realtime_decoder.logging_base.MakeFileHandler',
                'level': 'DEBUG',
                'formatter': 'simple',
                'filename': (
                    '{odir}/{date_str}_debug.log/{date_str}_MPI-{rank:02d}_debug.log'.
                    format(
                        odir=config['files']['output_dir'],
                        date_str=config['files']['prefix'],
                        rank=rank
                    )
                ),
                'encoding': 'utf8',
            }
        },
        'loggers': {
            '': {
                'handlers': ['console', 'debug_file_handler'],
                'level': 'NOTSET',
                'propagate': True,
            }
        }
    })

    if rank == comm.Get_size() - 1:
        ofile = os.path.join(
            config['files']['output_dir'],
            config['files']['prefix'] + '.config.yaml'
        )
        with open(ofile, 'w') as f:
            yaml.dump(config, f)

    comm.Barrier()
    time.sleep(0.1*rank)
    print(f"Rank {rank} past barrier")
    
    if rank in config['rank']['supervisor']:
        process = instantiation.create_main_process(
            comm, rank, config, simulation=True)
    elif rank in config['rank']['ripples']:
        process = instantiation.create_ripple_process(
            comm, rank, config, simulation=True)
    elif rank in config['rank']['encoders']:
        process = instantiation.create_encoder_process(
            comm, rank, config, simulation=True)
    elif rank in config['rank']['decoders']:
        process = instantiation.create_decoder_process(
            comm, rank, config, simulation=True)
    elif rank in config['rank']['gui']:
        process = instantiation.create_gui_process(comm, rank, config)
    else:
        regloop = False
        raise ValueError(f"Could not find rank {rank} listed in the config file!")

    process.main_loop()

    comm.Barrier()
    if rank == 0:
        merge_rec.merge_with_temp(config, numprocs)
    

if __name__ == "__main__":

    comm = MPI.COMM_WORLD

    # parse the command line arguments
    parser = argparse.ArgumentParser()
    parser.add_argument('config', type=str, help="Path to config file")
    parser.add_argument(
        '--numprocs', '-n', type=int, default=comm.Get_size(),
        help="Max number of processes to spawn during record merging"
    )

    args = parser.parse_args()

    setup(args.config, args.numprocs)
