# Supplementary material for: RealtimeDecoder: A Fast Software Module for Online Clusterless Decoding
Source: eNeuro. 2025 Dec 16;12(12):ENEURO.0252-24.2025. doi: 10.1523/ENEURO.0252-24.2025 (PMC12747469; doi:10.1523/ENEURO.0252-24.2025)
Supplement: Data 2 — This file contains the python scripts to run the RealtimeDecoder software as well as sample raw data files (neural data and camera data) that allow the user to demonstrate the functionality of the software. Download Data 2, ZIP file. [file eneuro-12-ENEURO.0252-24.2025-s004.zip › realtime_decoder/realtime_decoder/instantiation.py]

from realtime_decoder import (
    base, messages, main_process, ripple_process, encoder_process,
    decoder_process, gui_process, trodes_file_sim, trodesnet, stimulation, datatypes,
    position, taskstate)


"""Creates different decoder objects. Note: By default these
are designed to work with Trodes"""

def create_main_process(comm, rank, config, *, simulation=False):

    if simulation:
        trodes_client = trodes_file_sim.TrodesClientStub(config)
    else:
        # Set up the trodes client
        trodes_client = trodesnet.TrodesClient(config)

    # Set up the stim decider
    stim_decider = stimulation.TwoArmTrodesStimDecider(
        comm, rank, config, trodes_client)

    # The manager can function as a message handler
    main_manager = main_process.MainManager(
        rank, comm.Get_size(), config,
        main_process.MainMPISendInterface(comm, rank, config),
        stim_decider, manager_label='state')

    # Set up the interfaces
    mpi_recv = base.StandardMPIRecvInterface(
        comm, rank, config,
        messages.MPIMessageTag.COMMAND_MESSAGE,
        main_manager)

    ripple_recv = main_process.GenericMainRecvInterface(
        comm, rank, config,
        messages.get_dtype("Ripples"),
        messages.MPIMessageTag.RIPPLE_DETECTION,
        stim_decider)

    vel_pos_recv = main_process.GenericMainRecvInterface(
        comm, rank, config,
        messages.get_dtype("VelocityPosition"),
        messages.MPIMessageTag.VEL_POS,
        stim_decider)

    posterior_recv = main_process.GenericMainRecvInterface(
        comm, rank, config,
        messages.get_dtype("Posterior", config=config),
        messages.MPIMessageTag.POSTERIOR,
        stim_decider)

    gui_params_recv = base.StandardMPIRecvInterface(
        comm, rank, config,
        messages.MPIMessageTag.GUI_PARAMETERS,
        stim_decider)

    # Set up the main process
    process = main_process.MainProcess(
        comm, rank, config, stim_decider, trodes_client, main_manager,
        mpi_recv, ripple_recv, vel_pos_recv, posterior_recv, gui_params_recv)

    if not simulation:
        trodes_client.set_startup_callback(process.startup)
        trodes_client.set_termination_callback(process.trigger_termination)

    return process


def create_ripple_process(comm, rank, config, *, simulation=False):

    if simulation:
        lfp_interface = trodes_file_sim.TrodesFileDataReader(
            comm, rank, config, datatypes.Datatypes.LFP)

        pos_interface = trodes_file_sim.TrodesFileDataReader(
            comm, rank, config, datatypes.Datatypes.LINEAR_POSITION)

        ripple_manager_obj = trodes_file_sim.SimulatorRippleManager
    else:
        lfp_interface = trodesnet.TrodesDataReceiver(
            comm, rank, config, datatypes.Datatypes.LFP)

        pos_interface = trodesnet.TrodesDataReceiver(
            comm, rank, config, datatypes.Datatypes.LINEAR_POSITION)

        ripple_manager_obj = ripple_process.RippleManager

    # The manager can function as a message handler
    ripple_manager = ripple_manager_obj(
        rank, config,
        ripple_process.RippleMPISendInterface(comm, rank, config),
        lfp_interface, pos_interface)

    mpi_recv = base.StandardMPIRecvInterface(
        comm, rank, config, messages.MPIMessageTag.COMMAND_MESSAGE,
        ripple_manager)

    gui_recv = base.StandardMPIRecvInterface(
        comm, rank, config, messages.MPIMessageTag.GUI_PARAMETERS,
        ripple_manager)

    process = ripple_process.RippleProcess(
        comm, rank, config, ripple_manager, mpi_recv, gui_recv)

    return process


def create_encoder_process(comm, rank, config, *, simulation=False):

    if simulation:
        spikes_interface = trodes_file_sim.TrodesFileDataReader(
            comm, rank, config, datatypes.Datatypes.SPIKES)

        pos_interface = trodes_file_sim.TrodesFileDataReader(
            comm, rank, config, datatypes.Datatypes.LINEAR_POSITION)

        encoder_manager_obj = trodes_file_sim.SimulatorEncoderManager
    else:
        spikes_interface = trodesnet.TrodesDataReceiver(
            comm, rank, config, datatypes.Datatypes.SPIKES)

        pos_interface = trodesnet.TrodesDataReceiver(
            comm, rank, config, datatypes.Datatypes.LINEAR_POSITION)

        encoder_manager_obj = encoder_process.EncoderManager

    pos_mapper = position.TrodesPositionMapper(
        config['encoder']['position']['arm_ids'],
        config['encoder']['position']['arm_coords'])

    encoder_manager = encoder_manager_obj(
        rank, config,
        encoder_process.EncoderMPISendInterface(comm, rank, config),
        spikes_interface, pos_interface, pos_mapper)

    mpi_recv = base.StandardMPIRecvInterface(
        comm, rank, config,
        messages.MPIMessageTag.COMMAND_MESSAGE,
        encoder_manager)

    gui_recv = base.StandardMPIRecvInterface(
        comm, rank, config,
        messages.MPIMessageTag.GUI_PARAMETERS,
        encoder_manager)

    process = encoder_process.EncoderProcess(
        comm, rank, config, encoder_manager, mpi_recv, gui_recv)

    return process

def create_decoder_process(comm, rank, config, *, simulation=False):

    if simulation:
        pos_interface = trodes_file_sim.TrodesFileDataReader(
            comm, rank, config, datatypes.Datatypes.LINEAR_POSITION)

        decoder_manager_obj = trodes_file_sim.SimulatorDecoderManager
    else:
        pos_interface = trodesnet.TrodesDataReceiver(
            comm, rank, config, datatypes.Datatypes.LINEAR_POSITION)

        decoder_manager_obj = decoder_process.DecoderManager

    pos_mapper = position.TrodesPositionMapper(
        config['encoder']['position']['arm_ids'],
        config['encoder']['position']['arm_coords'])

    decoder_manager = decoder_manager_obj(
        rank, config,
        decoder_process.DecoderMPISendInterface(comm, rank, config),
        decoder_process.SpikeRecvInterface(comm, rank, config), pos_interface,
        decoder_process.LFPTimeInterface(comm, rank, config), pos_mapper)

    mpi_recv = base.StandardMPIRecvInterface(
        comm, rank, config,
        messages.MPIMessageTag.COMMAND_MESSAGE,
        decoder_manager)

    gui_recv = base.StandardMPIRecvInterface(
        comm, rank, config,
        messages.MPIMessageTag.GUI_PARAMETERS,
        decoder_manager)

    process = decoder_process.DecoderProcess(
        comm, rank, config, decoder_manager, mpi_recv, gui_recv)

    return process

def create_gui_process(comm, rank, config):

    return gui_process.GuiProcess(comm, rank, config)
