# Supplementary material for: RealtimeDecoder: A Fast Software Module for Online Clusterless Decoding
Source: eNeuro. 2025 Dec 16;12(12):ENEURO.0252-24.2025. doi: 10.1523/ENEURO.0252-24.2025 (PMC12747469; doi:10.1523/ENEURO.0252-24.2025)
Supplement: Data 2 — This file contains the python scripts to run the RealtimeDecoder software as well as sample raw data files (neural data and camera data) that allow the user to demonstrate the functionality of the software. Download Data 2, ZIP file. [file eneuro-12-ENEURO.0252-24.2025-s004.zip › realtime_decoder/realtime_decoder/ripple_process.py]

import numpy as np
import ghostipy as gsp
import time
import os
import scipy.signal as sig

from mpi4py import MPI
from collections import OrderedDict
from typing import List

from realtime_decoder import (
    base, utils, datatypes, messages, binary_record,
    position
)

####################################################################################
# Interfaces
####################################################################################

class RippleMPISendInterface(base.StandardMPISendInterface):
    """Sending interface object for ripple_process"""

    def __init__(self, comm, rank, config):
        super().__init__(comm, rank, config)

    def send_lfp_timestamp(self, timestamp):
        """Send an LFP timestamp to the decoder processes"""

        for r in self.config['rank']['decoders']:
            self.comm.send(
                timestamp, dest=r,
                tag=messages.MPIMessageTag.LFP_TIMESTAMP
            )

    def send_ripple(self, dest, msg):
        """Send a ripple event message"""

        self.comm.Send(
            buf=msg.tobytes(),
            dest=dest,
            tag=messages.MPIMessageTag.RIPPLE_DETECTION
        )

####################################################################################
# Data handlers/managers
####################################################################################

class EnvelopeEstimator(base.LoggingClass):
    """Estimates the ripple power envelope"""

    def __init__(self, config):
        super().__init__()
        self._config = config

    def initialize_filters(self, num_signals:int):
        """Initialize ripple-band filters"""

        # set up ripple band filter
        filt = self._config['ripples']['filter']['type']
        if filt == 'fir':
            self._b_ripple = gsp.firdesign(
                self._config['ripples']['filter']['num_taps'],
                self._config['ripples']['filter']['band_edges'],
                self._config['ripples']['filter']['desired'],
                fs=self._config['sampling_rate']['lfp']
            )[:, None]
            self._a_ripple = None
            self._x_ripple = np.zeros((self._b_ripple.shape[0], num_signals))
            self._y_ripple = None
        elif filt == 'iir':
            # Use second-order sections for numeric stability,
            # add extra axis for broadcasting to the number
            # of channels dimension
            sos = sig.iirfilter(
                self._config['ripples']['filter']['order'],
                self._config['ripples']['filter']['crit_freqs'],
                output='sos',
                fs=self._config['sampling_rate']['lfp'],
                **self._config['ripples']['filter']['kwargs']
            )[:, :, None]

            ns = sos.shape[0]
            self._b_ripple = sos[:, :3] # (ns, 3, num_signals)
            self._a_ripple = sos[:, 3:] # (ns, 3, num_signals)

            self._x_ripple = np.zeros((ns, 3, num_signals))
            self._y_ripple = np.zeros((ns, 3, num_signals))
        else:
            raise ValueError(f"Invalid filter type {filt}")

        # set up envelope filter
        self._b_env = gsp.firdesign(
            self._config["ripples"]["smoothing_filter"]["num_taps"],
            self._config["ripples"]["smoothing_filter"]["band_edges"],
            self._config["ripples"]["smoothing_filter"]["desired"],
            fs=self._config["sampling_rate"]["lfp"]
        )[:, None]
        self._x_env = np.zeros((self._b_env.shape[0], num_signals))

    def add_new_data(self, data):
        """Add new data point and obtain new estimate of the
        ripple-band filtered data and the envelope"""

        # filter to ripple band
        if self._a_ripple is not None: # IIR
            ns = self._a_ripple.shape[0]
            for ii in range(ns):

                self._x_ripple[ii, 1:] = self._x_ripple[ii, :-1]
                if ii == 0: # new input is incoming data
                    self._x_ripple[ii, 0] = data
                else: # new input is IIR output of previous stage
                    self._x_ripple[ii, 0] = self._y_ripple[ii - 1, 0]

                self._y_ripple[ii, 1:] = self._y_ripple[ii, :-1]
                ripple_data = (
                    np.sum(self._b_ripple[ii] * self._x_ripple[ii], axis=0) -
                    np.sum(self._a_ripple[ii, 1:] * self._y_ripple[ii, 1:], axis=0)
                )
                self._y_ripple[ii, 0] = ripple_data
        else: # FIR
            self._x_ripple[1:] = self._x_ripple[:-1]
            self._x_ripple[0] = data
            ripple_data = np.sum(
                self._b_ripple * self._x_ripple, axis=0
            )

        # estimate envelope
        self._x_env[1:] = self._x_env[:-1]
        self._x_env[0] = ripple_data**2
        env = np.sqrt(np.sum(self._b_env * self._x_env, axis=0))

        return ripple_data, env

class RippleManager(base.BinaryRecordBase, base.MessageHandler):
    """Manager class that handles MPI messsages and delegates ripple
    envelope estimation, among other functions"""

    def __init__(
        self, rank, config, send_interface, lfp_interface,
        pos_interface
    ):

        super().__init__(
            rank=rank,
            rec_ids=[
                binary_record.RecordIDs.RIPPLE_STATE,
                binary_record.RecordIDs.RIPPLE_DETECTED,
                binary_record.RecordIDs.RIPPLE_END,
                binary_record.RecordIDs.RIPPLE_EVENT
            ],
            rec_labels=[
                ['timestamp',
                'elec_grp_id',
                'content_rip_threshold',
                'conditioning_rip_threshold',
                'thresh_crossed',
                'lockout',
                'custom_mean',
                'custom_std',
                'lfp_data',
                'rd',
                'current_val'],
                ['t_send_data', 't_recv_data', 't_sys', 'timestamp',
                 'elec_grp_id', 'ripple_type', 'env_mean', 'env_std',
                 'threshold_sigma', 'vel_thresh', 'stats_frozen', 'is_consensus'],
                ['t_send_data', 't_recv_data', 't_sys', 'timestamp',
                 'elec_grp_id', 'ripple_type', 'normal_end', 'threshold_sigma',
                 'stats_frozen', 'is_consensus'],
                ['elec_grp_id', 'timestamp_start', 'timestamp_end',
                't_send_data_start', 't_recv_data_start', 't_sys_start',
                't_send_data_end', 't_recv_data_end', 't_sys_end',
                'ripple_type', 'env_mean', 'env_std', 'threshold_sigma_start',
                'threshold_sigma_end', 'normal_end', 'stats_frozen', 'is_consensus']
            ],
            rec_formats=[
                'Iidd??ddddd', 'qqqqi10sdddd??',
                'qqqqi10s?d??', 'iqqqqqqqq10sdddd???'
            ],
            send_interface=send_interface,
            manager_label='state'
        )

        self._config = config
        self._lfp_interface = lfp_interface
        self._pos_interface = pos_interface
        self._envelope_estimator = EnvelopeEstimator(config)
        self._kinestimator = position.KinematicsEstimator(
            scale_factor=config['kinematics']['scale_factor'],
            dt=1/config['sampling_rate']['position'],
            xfilter=config['kinematics']['smoothing_filter'],
            yfilter=config['kinematics']['smoothing_filter'],
            speedfilter=config['kinematics']['smoothing_filter'],
        )

        self._ripple_msg = np.zeros(
            (1, ), dtype=messages.get_dtype("Ripples")
        )

        # map trode to index. doesn't have to be ordered
        self._trode_ind_map = {}

        self._lockout_sample = OrderedDict()

        self._rtimes = {}
        self._in_ripple = {}

        self._lfp_count = 0
        self._lfp_timestamp = -1

        self._current_vel = 0
        self._pos_timestamp = -1

        self._init_params()
        self._init_timings()


    def handle_message(self, msg, mpi_status):
        """Process a (non neural data) received MPI message"""

        if isinstance(msg, messages.TrodeSelection):
            trodes = msg.trodes
            self.class_log.debug(f"Registering continuous channels: {trodes}")
            for ii, trode in enumerate(trodes):
                if trode == -1:
                    raise ValueError(
                        "Invalid trode ID. An ID of -1 is reserved "
                        "for the consensus trace"
                    )

                self._lfp_interface.register_datatype_channel(trode)
                self._trode_ind_map[trode] = ii

            # initialize filters too!
            self._envelope_estimator.initialize_filters(len(trodes))
            self._reset_data(trodes)
            self._seed_stats(trodes)
        elif isinstance(msg, messages.BinaryRecordCreate):
            self.set_record_writer_from_message(msg)
        elif isinstance(msg, messages.StartRecordMessage):
            self.class_log.info("Starting records")
            self.start_record_writing()
        elif isinstance(msg, messages.ActivateDataStreams):
            self.class_log.info("Activating datastreams")
            self._lfp_interface.activate()
            self._pos_interface.activate()
        # This message should only be received in a simulation
        elif isinstance(msg, messages.SynchronizeDatastreams):
            self.class_log.info("Synchronizing datastreams")
            self._lfp_interface.sync_data_time(
                msg.start_time, msg.first_timestamp, msg.last_timestamp
            )
            self._pos_interface.sync_data_time(
                msg.start_time, msg.first_timestamp, msg.last_timestamp
            )
        elif isinstance(msg, messages.TerminateSignal):
            self._lfp_interface.deactivate()
            self._pos_interface.deactivate()
            raise StopIteration()
        elif isinstance(msg, messages.VerifyStillAlive):
            self.send_interface.send_alive_message()
        elif isinstance(msg, messages.GuiRippleParameters):
            self._update_gui_params(msg)
        else:
            self._class_log.warning(
                f"Received message of type {type(msg)} "
                f"from source: {mpi_status.source}, "
                f" tag: {mpi_status.tag}, ignoring"
            )

    def next_iter(self):
        """Run one iteration processing any available neural data"""

        lfp_msg = self._lfp_interface.__next__()
        if lfp_msg is not None:
            t0 = time.time_ns()
            self._process_lfp(lfp_msg)
            t1 = time.time_ns()
            self._record_timings(
                lfp_msg.timestamp,
                lfp_msg.t_send_data, lfp_msg.t_recv_data,
                t0, t1, len(self._in_ripple.keys())
            )

        pos_msg = self._pos_interface.__next__()
        if pos_msg is not None:
            self._process_pos(pos_msg)

    def _process_lfp(self, msg):
        """Process a new LFP data sample"""

        msg_data = msg.data
        msg_timestamp = msg.timestamp
        t_send_data = msg.t_send_data
        t_recv_data = msg.t_recv_data

        if msg_timestamp != self._lfp_timestamp:
            self._lfp_timestamp = msg_timestamp
            self._lfp_count += 1

        # get envelope
        filtered_data, env = self._envelope_estimator.add_new_data(msg_data)
        cons_env = np.mean(env)

        # updates stats
        if not self.p['freeze_stats']:
            self._means, self._M2, self._counts = utils.estimate_new_stats(
                env, self._means, self._M2, self._counts
            )
            self._sigmas = np.sqrt(self._M2 / self._counts)

            self._cons_mean, self._cons_M2, self._cons_count = utils.estimate_new_stats(
                cons_env, self._cons_mean, self._cons_M2, self._cons_count
            )
            self._cons_sigma = np.sqrt(self._cons_M2 / self._cons_count)

        # detect start/end of ripples
        for ii, trode in enumerate(self._lockout_sample.keys()):

            if trode == -1: # use consensus data
                data = cons_env
                mean = self._cons_mean
                sigma = self._cons_sigma
                is_consensus = True
            else:
                data = env[ii]
                mean = self._means[ii]
                sigma = self._sigmas[ii]
                is_consensus = False

            (
                self._lockout_sample[trode],
                self._in_ripple[trode]['standard'],
                self._in_ripple[trode]['cond'],
                self._in_ripple[trode]['content']
            ) = self._detect_ripple_bounds(
                t_send_data, t_recv_data, msg_timestamp,
                trode, data, mean, sigma,
                self._lockout_sample[trode], is_consensus
            )

        # send timestamp to decoder for timekeeping
        if (
            self.p['send_lfp_timestamp'] and
            self._lfp_count % self.p['lfp_samples_per_time_bin'] == 0
        ):
            self._update_decoder()

        if self._lfp_count % self.p['num_lfp_disp'] == 0:
            self.class_log.debug(f"Received {self._lfp_count} lfp points")

    def _process_pos(self, pos_msg):
        """Process a new position data sample"""

        if pos_msg.timestamp <= self._pos_timestamp:
            self.class_log.warning(
                f"Duplicate or backwards timestamp. New timestamp: {pos_msg.timestamp}, "
                f"Most recent timestamp: {self._pos_timestamp}"
            )
            return

        self._pos_timestamp = pos_msg.timestamp

        # calculate velocity using the midpoints
        xmid = (pos_msg.x + pos_msg.x2)/2
        ymid = (pos_msg.y + pos_msg.y2)/2

        # we don't care about x and y returned by compute_kinematics(),
        # as we are using the position mapper to get the appropriate
        # linear coordinates
        _, _, self._current_vel = self._kinestimator.compute_kinematics(
            xmid, ymid,
            smooth_x=self.p['smooth_x'],
            smooth_y=self.p['smooth_y'],
            smooth_speed=self.p['smooth_speed']
        )

    def _detect_ripple_bounds(
        self, t_send_data, t_recv_data, timestamp,
        trode, datapoint, mean, sigma,
        lockout_sample, is_consensus_trace
    ):
        """Determine whether the start or end of a ripple has occurred"""

        in_standard_ripple = self._in_ripple[trode]['standard']
        in_cond_ripple = self._in_ripple[trode]['cond']
        in_content_ripple = self._in_ripple[trode]['content']


        if lockout_sample == 0: # ok to detect ripples
            # note that velocity threshold is used only when detecting the
            # start of a standard ripple. all other detections (i.e. other
            # ripple types and end of a ripple) are not dependent on the
            # velocity threshold
            if (
                datapoint > mean + self.p['standard_thresh']*sigma and
                self._current_vel < self.p['vel_thresh'] and
                not in_standard_ripple

            ):

                # sending message gets first priority
                self._send_ripple_message(
                    timestamp, trode, "standard", is_consensus_trace
                )

                self._rtimes[trode]['standard']['timestamp_start'] = timestamp
                self._rtimes[trode]['standard']['t_send_data_start'] = t_send_data
                self._rtimes[trode]['standard']['t_recv_data_start'] = t_recv_data
                self._rtimes[trode]['standard']['t_sys_start'] = time.time_ns()

                lockout_sample += 1
                in_standard_ripple = True

        else: # we are currently in a ripple

            lockout_sample += 1

            # while in a ripple, see if other thresholds exceeded
            # second condition is to prevent detecting ripple multiple times
            if (datapoint > mean + self.p['cond_thresh']*sigma and not in_cond_ripple):

                # sending message gets first priority
                self._send_ripple_message(
                    timestamp, trode, "cond", is_consensus_trace
                )

                self._rtimes[trode]['cond']['timestamp_start'] = timestamp
                self._rtimes[trode]['cond']['t_send_data_start'] = t_send_data
                self._rtimes[trode]['cond']['t_recv_data_start'] = t_recv_data
                self._rtimes[trode]['cond']['t_sys_start'] = time.time_ns()

                in_cond_ripple = True

            if (datapoint > mean + self.p['content_thresh']*sigma and not in_content_ripple):

                # sending message gets first priority
                self._send_ripple_message(
                    timestamp, trode, "content", is_consensus_trace
                )

                self._rtimes[trode]['content']['timestamp_start'] = timestamp
                self._rtimes[trode]['content']['t_send_data_start'] = t_send_data
                self._rtimes[trode]['content']['t_recv_data_start'] = t_recv_data
                self._rtimes[trode]['content']['t_sys_start'] = time.time_ns()

                in_content_ripple = True

            # test for end-of-ripple conditions
            tup = (
                (in_standard_ripple, 'standard'),
                (in_cond_ripple, 'cond'),
                (in_content_ripple, 'content')
            )
            if datapoint <= mean + self.p['end_thresh']*sigma:

                (
                    lockout_sample,
                    in_standard_ripple,
                    in_cond_ripple,
                    in_content_ripple
                ) = self._handle_ripple_end(
                    timestamp, trode, mean, sigma,
                    t_send_data, t_recv_data, time.time_ns(),
                    True, is_consensus_trace, tup
                )

            if lockout_sample >= self.p['max_ripple_samples']:

                (
                    lockout_sample,
                    in_standard_ripple,
                    in_cond_ripple,
                    in_content_ripple

                ) = self._handle_ripple_end(
                    timestamp, trode, mean, sigma,
                    t_send_data, t_recv_data, time.time_ns(),
                    False, is_consensus_trace, tup
                )

        return lockout_sample, in_standard_ripple, in_cond_ripple, in_content_ripple

    def _send_ripple_message(
        self, timestamp, elec_grp_id, ripple_type,
        is_consensus
    ):
        """Send a message that a ripple event was detected"""

        self._ripple_msg[0]['timestamp'] = timestamp
        self._ripple_msg[0]['elec_grp_id'] = elec_grp_id
        self._ripple_msg[0]['ripple_type'] = ripple_type
        self._ripple_msg[0]['is_consensus'] = is_consensus

        self.send_interface.send_ripple(
            self._config['rank']['supervisor'][0],
            self._ripple_msg
        )

    def _handle_ripple_end(
        self, timestamp, trode, mean, sigma,
        t_send_data_end, t_recv_data_end,
        t_sys, is_normal_end, is_consensus_trace,
        condition_tuple
    ):
        """Processing that occurs when the end of a ripple
        is detected"""

        # sending message gets first priority
        self._send_ripple_message(
            timestamp, trode, "end", is_consensus_trace
        )

        for in_ripple, rtype in condition_tuple:

            if in_ripple:

                if rtype == 'standard':
                    nsigma1 = self.p['standard_thresh']
                elif rtype == 'cond':
                    nsigma1 = self.p['cond_thresh']
                elif rtype == 'content':
                    nsigma1 = self.p['content_thresh']

                self.write_record(
                    binary_record.RecordIDs.RIPPLE_EVENT,
                    trode, self._rtimes[trode][rtype]['timestamp_start'],
                    timestamp, self._rtimes[trode][rtype]['t_send_data_start'],
                    self._rtimes[trode][rtype]['t_recv_data_start'],
                    self._rtimes[trode][rtype]['t_sys_start'],
                    t_send_data_end, t_recv_data_end, t_sys,
                    bytes(rtype, 'utf-8'), mean, sigma, nsigma1,
                    self.p['end_thresh'], is_normal_end,
                    self.p['freeze_stats'], is_consensus_trace
                )

        return 0, False, False, False

    def _update_decoder(self):
        """Notify decoder of a new time bin edge/boundary"""

        # self.class_log.info(f"Sending timestamp {self._lfp_timestamp}")
        self.send_interface.send_lfp_timestamp(self._lfp_timestamp)

    def _reset_data(self, trodes:List):
        """Reset data keeping track of ripple events"""

        self._reset_stats(trodes)

        # all trodes plus a -1 for the consensus trace
        alltrodes = trodes + [-1]

        for trode in alltrodes:
            self._rtimes[trode] = {}
            self._in_ripple[trode] = {}

            for rtype in ('standard', 'cond', 'content'):
                self._rtimes[trode][rtype] = {}
                self._rtimes[trode][rtype]['timestamp_start'] = 0
                self._rtimes[trode][rtype]['t_send_data_start'] = 0
                self._rtimes[trode][rtype]['t_recv_data_start'] = 0
                self._rtimes[trode][rtype]['t_sys_start'] = 0

                self._in_ripple[trode][rtype] = False

            self._lockout_sample[trode] = 0

    def _reset_stats(self, trodes:List):
        """Reset the statistics keeping track of the mean and standard
        deviation of the ripple envelope"""

        num_signals = len(trodes)
        # stats for individual traces
        self._means = np.zeros(num_signals)
        self._M2 = np.zeros(num_signals)
        self._sigmas = np.zeros(num_signals)
        self._counts = np.zeros(num_signals)

        # stats for consensus trace
        self._cons_mean = 0
        self._cons_M2 = 0
        self._cons_sigma = 0
        self._cons_count = 0

    def _seed_stats(self, trodes:List):
        """Seed statistics keeping track of the mean and standard deviation
        of the ripple envelope"""

        for trode in trodes:

            ind = self._trode_ind_map[trode]

            try:
                self._means[ind] = self._config['ripples']['custom_mean'][trode]
                self._sigmas[ind] = self._config['ripples']['custom_std'][trode]
                self._counts[ind] = 1
                self._M2[ind] = self._sigmas[ind]**2 * self._counts[ind]
                self.class_log.debug(f"Seeded stats for trode {trode}")
            except KeyError:
                pass

        try:
            self._cons_mean = self._config['ripples']['custom_mean']['consensus']
            self._cons_sigma = self._config['ripples']['custom_std']['consensus']
            self._cons_count = 1
            self._cons_M2 = self._cons_sigma**2 * self._cons_count
            self.class_log.debug("Seeded stats for consensus trace")
        except KeyError:
            pass

    def _compute_lfp_send_interval(self):
        """Find out how many LFP samples make up one time bin, where
        the time bin size is a configurable option"""

        ds, rem = divmod(
            self._config['sampling_rate']['spikes'],
            self._config['sampling_rate']['lfp']
        )
        if rem != 0:
            raise ValueError(
                "LFP/Spike downsampling factor is not an integer!"
            )

        n_lfp_samples, rem = divmod(
            self._config['decoder']['time_bin']['samples'],
            (self._config['sampling_rate']['spikes'] /
            self._config['sampling_rate']['lfp']
            )
        )
        if rem != 0:
            raise ValueError(
                "Number of LFP samples per time bin is not an integer!"
            )

        return n_lfp_samples

    def _init_timings(self):
        """Initialize objects that are used for keeping track of
        timing information"""

        dt = np.dtype([
            ('ripple_rank', '=i4'),
            ('timestamp', '=i8'),
            ('t_send_data', '=i8'),
            ('t_recv_data', '=i8'),
            ('t_start_processing', '=i8'),
            ('t_end_processing', '=i8'),
            ('num_traces', '=i4'),
        ])
        self._times = np.zeros(
            self.p['timings_bufsize'],
            dtype=dt
        )
        self._times_ind = 0

    def _record_timings(
        self, timestamp, t_send_data, t_recv_data,
        t_start, t_end, num_traces
    ):
        """Record timing information for a processed LFP sample"""

        ind = self._times_ind

        if ind == len(self._times):
            self._times = np.hstack((
                self._times,
                np.zeros(
                    self.p['timings_bufsize'],
                    dtype=self._times.dtype
                )
            ))

        self._times[ind]['ripple_rank'] = self.rank
        self._times[ind]['timestamp'] = timestamp
        self._times[ind]['t_send_data'] = t_send_data
        self._times[ind]['t_recv_data'] = t_recv_data
        self._times[ind]['t_start_processing'] = t_start
        self._times[ind]['t_end_processing'] = t_end
        self._times[ind]['num_traces'] = num_traces
        self._times_ind += 1

    def _init_params(self):
        """Initialize parameters used by this object"""

        self.p = {}

        self.p['smooth_x'] = self._config['kinematics']['smooth_x']
        self.p['smooth_y'] = self._config['kinematics']['smooth_y']
        self.p['smooth_speed'] = self._config['kinematics']['smooth_speed']

        self.p['timings_bufsize'] = self._config['ripples']['timings_bufsize']
        self.p['send_lfp_timestamp'] = (self.rank == self._config['rank']['ripples'][0])
        self.p['lfp_samples_per_time_bin'] = self._compute_lfp_send_interval()
        self.p['max_ripple_samples'] = self._config["ripples"]["max_ripple_samples"]
        self.p['num_lfp_disp'] = self._config['display']['ripples']['lfp']
        self.p['vel_thresh'] = self._config['ripples']['vel_thresh']
        self.p['standard_thresh'] = self._config['ripples']['threshold']['standard']
        self.p['cond_thresh'] = self._config['ripples']['threshold']['conditioning']
        self.p['content_thresh'] = self._config['ripples']['threshold']['content']
        self.p['end_thresh'] = self._config['ripples']['threshold']['end']
        self.p['freeze_stats'] = self._config['ripples']['freeze_stats']

        if (
            self.p['standard_thresh'] >= self.p['cond_thresh'] or
            self.p['standard_thresh'] >= self.p['content_thresh']
        ):
            raise ValueError(
                f"Ripple detection threshold {self.p['standard_thresh']} "
                "is not lower than the conditioning and content thresholds"
            )

    def _update_gui_params(self, gui_msg):
        """Update parameters that can be changed by the GUI"""

        self.class_log.info("Updating GUI ripple parameters")
        self.p['vel_thresh'] = gui_msg.velocity_threshold
        self.p['standard_thresh'] = gui_msg.ripple_threshold
        self.p['cond_thresh'] = gui_msg.conditioning_ripple_threshold
        self.p['content_thresh'] = gui_msg.content_ripple_threshold
        self.p['end_thresh'] = gui_msg.end_ripple_threshold
        self.p['freeze_stats'] = gui_msg.freeze_stats

    def finalize(self):
        """Final method called before exiting the main data processing loop"""

        filename = os.path.join(
            self._config['files']['output_dir'],
            f"{self._config['files']['prefix']}_ripples_rank_{self.rank}." +
            f"{self._config['files']['timing_postfix']}.npz"
        )
        np.savez(filename, timings=self._times[:self._times_ind])
        self.class_log.info(
            f"Wrote timings file for ripple rank {self.rank} to {filename}")

####################################################################################
# Processes
####################################################################################

class RippleProcess(base.RealtimeProcess):
    """Top level object for ripple_process"""

    def __init__(self, comm, rank, config, ripple_manager, mpi_recv, gui_recv):
        super().__init__(comm, rank, config)

        self._ripple_manager = ripple_manager

        self._mpi_recv = mpi_recv
        self._gui_recv = gui_recv

    def main_loop(self):
        """Main data processing loop"""

        try:
            self._ripple_manager.setup_mpi()
            t0 = time.time()
            freeze = True
            while True:
                self._mpi_recv.receive()
                self._gui_recv.receive()
                self._ripple_manager.next_iter()

        except StopIteration as ex:
            self.class_log.info("Exiting normally")
        except Exception as e:
            self.class_log.exception(
                "Ripple process exception occurred!"
            )

        self._ripple_manager.finalize()
        self.class_log.info("Exited main loop")
