# Supplementary material for: RealtimeDecoder: A Fast Software Module for Online Clusterless Decoding
Source: eNeuro. 2025 Dec 16;12(12):ENEURO.0252-24.2025. doi: 10.1523/ENEURO.0252-24.2025 (PMC12747469; doi:10.1523/ENEURO.0252-24.2025)
Supplement: Data 2 — This file contains the python scripts to run the RealtimeDecoder software as well as sample raw data files (neural data and camera data) that allow the user to demonstrate the functionality of the software. Download Data 2, ZIP file. [file eneuro-12-ENEURO.0252-24.2025-s004.zip › realtime_decoder/realtime_decoder/stimulation.py]

import time
import numpy as np

from copy import deepcopy

from realtime_decoder import base, utils, messages, binary_record, taskstate


"""Contains objects relevant to detecting if stimulation
should be given"""

class StimDeciderSendInterface(base.MPISendInterface):

    """The interface object a stim decider uses to communicate with
    other processes
    """

    def __init__(self, comm, rank, config):
        super().__init__(comm, rank, config)

    def send_num_rewards(self, num_rewards_arr):
        """Sends the GUI information about the number of rewards
        dispensed for each maze arm"""

        self.comm.Send(
            buf=num_rewards_arr,
            dest=self.config['rank']['gui'][0],
            tag=messages.MPIMessageTag.ARM_EVENTS
        )

    def send_record_register_messages(self):
        """Raises error as an override of the base object's
        'send_record_register_messages()' since this inherited
        object does not send record registration messages to the
        main process"""

        raise NotImplementedError(
            f"This class does not send record registration messages "
            "to the main process"
        )

class TwoArmTrodesStimDecider(base.BinaryRecordBase, base.MessageHandler):
    """Custom stimulation decider for a two-arm maze where Trodes is the
    data acquisition software"""

    def __init__(self, comm, rank, config, trodes_client):

        num_decoders = len(config['rank']['decoders'])
        if num_decoders > 2:
            raise NotImplementedError(
                "This object is not designed to handle more than "
                "two decoding ranks"
            )
        self._num_decoders = num_decoders

        num_regions = len(config['stimulation']['head_direction']['well_loc'])
        if num_regions != 2:
            raise NotImplementedError(
                "This object only handles a two-arm maze"
            )

        burst_labels = [f'burst_{x}' for x in range(num_decoders)]
        spike_count_labels = [f'spike_count_{x}' for x in range(num_decoders)]
        event_spike_count_labels = [f'event_spike_count_{x}' for x in range(num_decoders)]
        avg_spike_rate_labels = [f'avg_spike_rate_{x}' for x in range(num_decoders)]
        credible_int_labels = [f'credible_int_{x}' for x in range(num_decoders)]

        rls = ['region_box', 'region_arm1', 'region_arm2']
        region_labels = [f'{rl}_{x}' for x in range(num_decoders) for rl in rls]

        bls = ['base_box', 'base_arm1', 'base_arm2']
        base_labels = [f'{bl}_{x}' for x in range(num_decoders) for bl in bls]

        armls = ['box', 'arm1', 'arm2']
        arm_labels = [f'{arml}_{x}' for x in range(num_decoders) for arml in armls]

        rtrodes = config['trode_selection']['ripples']
        ripple_ts_labels = [f'ts_{t}_{rtrode}'
            for rtrode in rtrodes
                for t in ('start', 'end')
        ]
        is_active_labels = [f'is_active_{rtrode}' for rtrode in rtrodes]

        super().__init__(
            rank=rank,
            rec_ids=[
                binary_record.RecordIDs.STIM_MESSAGE,
                binary_record.RecordIDs.STIM_HEAD_DIRECTION,
                binary_record.RecordIDs.STIM_RIPPLE_DETECTED,
                binary_record.RecordIDs.STIM_RIPPLE_END,
                binary_record.RecordIDs.STIM_RIPPLE_EVENT
            ],
            rec_labels=[
                ['bin_timestamp_l', 'bin_timestamp_r', 'shortcut_message_sent',
                 'delay', 'velocity', 'mapped_pos', 'task_state',
                 'posterior_max_arm', 'target_arm', 'content_threshold',
                 'max_arm_repeats', 'replay_window_time', 'is_instructive',
                 'unique_trodes', 'center_well_dist', 'max_center_well_dist',
                 'standard_ripple', 'cond_ripple', 'content_ripple',
                 'standard_ripple_consensus', 'cond_ripple_consensus',
                 'content_ripple_consensus'] +
                 burst_labels + spike_count_labels + event_spike_count_labels +
                 avg_spike_rate_labels + credible_int_labels + region_labels +
                 base_labels + arm_labels,
                ['timestamp', 'shortcut_message_sent', 'well', 'raw_x', 'raw_y',
                 'raw_x2', 'raw_y2', 'angle', 'angle_well_1', 'angle_well_2',
                 'well_angle_range', 'within_angle_range', 'center_well_dist',
                 'max_center_well_dist', 'duration', 'rotated_180'],
                ['timestamp', 'ripple_type', 'is_consensus', 'trigger_trode',
                 'num_above_thresh', 'shortcut_message_sent'],
                ['timestamp', 'ripple_type', 'is_consensus', 'trigger_trode',
                 'num_above_thresh'],
                ['timestamp_start', 'timestamp_end', 'trigger_trode_start',
                 'trigger_trode_end', 'ripple_type', 'is_consensus',
                 'num_above_thresh', 'shortcut_message_sent'] +
                 ripple_ts_labels + is_active_labels
            ],
            rec_formats=[
                'qq?dddiiidid?qdd??????' +
                '?'*len(burst_labels) +
                'q'*len(spike_count_labels) +
                'q'*len(event_spike_count_labels) +
                'd'*len(avg_spike_rate_labels) +
                'd'*len(credible_int_labels) +
                'd'*len(region_labels) +
                'd'*len(base_labels) +
                'd'*len(arm_labels),
                'q?idddddddddddd?',
                'q10s?ii?',
                'q10s?ii',
                'qqii10s?i?' + 'q'*len(ripple_ts_labels) + '?'*len(is_active_labels)
            ],
            send_interface=StimDeciderSendInterface(comm, rank, config),
            manager_label='state'
        )

        self._config = config
        self._trodes_client = trodes_client

        self._task_state = 1
        self._task_state_handler = taskstate.TaskStateHandler(self._config)
        self._num_rewards = np.zeros(
            len(self._config['encoder']['position']['arm_coords']),
            dtype='=i4'
        )
        self._instr_rewarded_arms = np.zeros(
            self._config['stimulation']['replay']['instr_max_repeats'],
            dtype='=i4'
        )

        self._decoder_count = [0] * num_decoders

        self._pos_msg_ct = 0
        self._current_pos = 0
        self._current_vel = 0

        self._center_well_dist = 0
        self._is_center_well_proximate = False

        # data variables we record to disk
        self._delay = (
            self._config['decoder']['time_bin']['delay_samples'] /
            self._config['sampling_rate']['spikes']
        )
        self._replay_window_time = (
            self._config['decoder']['time_bin']['samples'] /
            self._config['sampling_rate']['spikes'] *
            self._config['stimulation']['replay']['sliding_window']
        )
        if self._config['stimulation']['instructive']:
            self._max_repeats = self.p_replay['instr_max_repeats']
        else:
            self._max_repeats = -1 # currently no restriction

        ripple_types = ('standard', 'cond', 'content')
        self._init_ripple_misc(rtrodes, ripple_types)
        self._init_head_dir()
        self._init_data_buffers()
        self._seed_mua_stats()
        self._init_stim_params()
        self._init_params()

    def handle_message(self, msg, mpi_status):
        """Process a (non neural data) received MPI message"""

        # feedback, velocity/position, posterior
        if isinstance(msg, messages.GuiMainParameters):
            self._update_gui_params(msg)
        elif mpi_status.tag == messages.MPIMessageTag.RIPPLE_DETECTION:
            self._update_ripples(msg)
        elif mpi_status.tag == messages.MPIMessageTag.VEL_POS:
            self._update_velocity_position(msg)
        elif mpi_status.tag == messages.MPIMessageTag.POSTERIOR:
            self._update_posterior(msg)
        else:
            self._class_log.warning(
                f"Received message of type {type(msg)} "
                f"from source: {mpi_status.source}, "
                f" tag: {mpi_status.tag}, ignoring"
            )

    def _update_gui_params(self, gui_msg):
        """Update parameters that can be changed by the GUI"""

        self.class_log.info("Updating GUI main parameters")

        # manual control of the replay target arm is only allowed
        # for a non-instructive task
        if not self._config['stimulation']['instructive']:
            arm = gui_msg.replay_target_arm
            self.p_replay['target_arm'] = arm
            self.class_log.info(
                "Non instructive task: Updated replay target arm to {arm}"
            )

        self.p_replay['primary_arm_threshold'] = gui_msg.posterior_threshold
        self.p['max_center_well_dist'] = gui_msg.max_center_well_distance
        self.p_ripples['num_above_thresh'] = gui_msg.num_above_threshold
        self.p_head['min_duration'] = gui_msg.min_duration
        self.p_head['well_angle_range'] = gui_msg.well_angle_range
        self.p_head['within_angle_range'] = gui_msg.within_angle_range
        self.p_head['rotate_180'] = gui_msg.rotate_180
        self.p_replay['enabled'] = gui_msg.replay_stim_enabled
        self.p_ripples['enabled'] = gui_msg.ripple_stim_enabled
        self.p_head['enabled'] = gui_msg.head_direction_stim_enabled

    def _update_ripples(self, msg):
        """Update current ripple state"""

        if msg[0]['is_consensus']:
            self._update_cons_ripple_status(msg)
        else:
            self._update_ripple_status(msg)

    def _update_ripple_status(self, msg):
        """Update ripple state for electrode group-based ripple detection"""

        ts = msg[0]['timestamp']
        trode = msg[0]['elec_grp_id']
        rtype = msg[0]['ripple_type']

        if rtype == 'end':

            # an 'end' ripple_type marks the end for standard, content, and
            # conditioning ripples (they are synchronized). so we need to
            # check all keys in the dictionary
            for rt in self._is_in_multichannel_ripple:

                # track end ripple of every trode, regardless of whether
                # this particular timestamp marks the end of a multichannel
                # ripple

                rtrode_ind = self._rtrode_ind_map[trode]
                self._ripple_ts[rt][rtrode_ind, 1] = ts

                if (
                    self._active_trodes[rt] is not None and
                    trode in self._active_trodes[rt]
                ):

                    self._active_trodes[rt].remove(trode)

                # all trodes that had triggered ripple have completed
                if self._active_trodes[rt] == [] and self._is_in_multichannel_ripple[rt]:

                    self.write_record(
                        binary_record.RecordIDs.STIM_RIPPLE_EVENT,
                        self._ripple_event_ts[rt], ts,
                        self._ripple_trigger_trode[rt], trode,
                        bytes(rt, 'utf-8'), False,
                        self.p_ripples['num_above_thresh'],
                        self._ripple_sms[rt],
                        *self._ripple_ts[rt].flatten(),
                        *self._is_rtrode_active[rt]
                    )

                    self._ripple_ts[rt][:] = -1
                    self._is_rtrode_active[rt][:] = False
                    self._is_in_multichannel_ripple[rt] = False

        else: # must be a ripple onset message

            # keeping track of every timestamp. not subject to event lockout
            # constraint
            rtrode_ind = self._rtrode_ind_map[trode]
            self._ripple_ts[rtype][rtrode_ind, 0] = ts

            if (
                not self._is_in_multichannel_ripple[rtype] and
                ts > self._ripple_event_ts[rtype] + self._ripple_event_ls
            ):

                num_above = self.p_ripples['num_above_thresh']
                S = self._stwin_samples

                cand_trodes = self._rtrodes
                cand_timestamps = self._ripple_ts[rtype][:, 0]

                # rearrange trodes according to detection times
                sort_inds = np.argsort(cand_timestamps)
                cand_trodes = cand_trodes[sort_inds]
                cand_timestamps = cand_timestamps[sort_inds]

                # minimum number of trodes are above threshold
                # now determine if they satisfy the criteria
                # that their ripple times fell within a
                # user-specified time window
                if np.sum(cand_timestamps > -1) >= num_above:

                    most_recent_ts = cand_timestamps[-1]

                    if most_recent_ts - cand_timestamps[-num_above] <= S:

                        active_trodes = cand_trodes[-num_above:]
                        for active_trode in active_trodes:
                            active_trode_ind = self._rtrode_ind_map[active_trode]
                            self._is_rtrode_active[rtype][active_trode_ind] = True

                        self._ripple_trigger_trode[rtype] = trode
                        self._active_trodes[rtype] = list(active_trodes) # forces copy
                        self._ripple_event_ts[rtype] = ts
                        self._is_in_multichannel_ripple[rtype] = True

                        send_shortcut_message = self._check_send_shortcut(
                            (
                                self.p_ripples['enabled'] and
                                self.p_ripples['type'] == rtype and
                                self.p_ripples['method'] == 'multichannel'
                            )
                        )
                        if send_shortcut_message:
                            self._trodes_client.send_statescript_shortcut_message(14)

                        self._ripple_sms[rtype] = send_shortcut_message


    def _update_cons_ripple_status(self, msg):
        """Update ripple state for consensus trace-based ripple detection"""

        ts = msg[0]['timestamp']
        trode = msg[0]['elec_grp_id']
        rtype = msg[0]['ripple_type']

        if rtype == 'end':

            for rt in self._is_in_consensus_ripple:

                if (
                    self._is_in_consensus_ripple[rt] and
                    ts > self._cons_ripple_event_ts[rt]
                ):

                    self.write_record(
                        binary_record.RecordIDs.STIM_RIPPLE_EVENT,
                        self._cons_ripple_event_ts[rt], ts,
                        -1, -1,
                        bytes(rt, 'utf-8'), True,
                        -1, self._cons_ripple_sms[rt],
                        *np.full(len(self._rtrodes)*2, -1, dtype=int),
                        *np.zeros(len(self._rtrodes), dtype=bool)
                    )

                    # self.write_record(
                    #     binary_record.RecordIDs.STIM_RIPPLE_END,
                    #     ts, bytes(rt, 'utf-8'), True,
                    #     -1, -1
                    # )
                    self._is_in_consensus_ripple[rt] = False

        else: # must be start

            if (
                not self._is_in_consensus_ripple[rtype] and
                ts > self._cons_ripple_event_ts[rtype] + self._cons_ripple_event_ls
            ):

                self._cons_ripple_event_ts[rtype] = ts
                self._is_in_consensus_ripple[rtype] = True

                send_shortcut_message = self._check_send_shortcut(
                    (
                        self.p_ripples['enabled'] and
                        self.p_ripples['type'] == rtype and
                        self.p_ripples['method'] == 'consensus'
                    )
                )

                if send_shortcut_message:
                    self._trodes_client.send_statescript_shortcut_message(14)

                self._cons_ripple_sms[rtype] = send_shortcut_message

                # self.write_record(
                #     binary_record.RecordIDs.STIM_RIPPLE_DETECTED,
                #     ts, bytes(rtype, 'utf-8'), True,
                #     -1, -1, send_shortcut_message
                # )

    def _update_velocity_position(self, msg):
        """Update data relevant to a new position & velocity data point"""

        self._pos_msg_ct += 1

        self._current_pos = msg[0]['mapped_pos']
        self._current_vel = msg[0]['velocity']

        self._update_head_direction(msg)

        if self._pos_msg_ct % self.p['num_pos_points'] == 0:
            self._task_state = self._task_state_handler.get_task_state(
                msg[0]['timestamp']
            )

        if self._pos_msg_ct % self.p['num_pos_disp'] == 0:
            print(
                'position', self._current_pos,
                'velocity', np.around(self._current_vel, decimals=2),
                'segment', msg[0]['segment'],
                'raw_x', msg[0]['raw_x'], 'raw_y', msg[0]['raw_y'],
                'angle', np.around(self._head_angle, decimals=2),
                'angle_well_1', np.around(self._angle_well_1, decimals=1),
                'angle_well_2', np.around(self._angle_well_2, decimals=1)
            )

    def _update_head_direction(self, msg):
        """Compute head direction angles and stimulate for a head
        direction event if enabled"""

        angle, angle_well_1, angle_well_2 = self._compute_angles(
            msg
        )

        self._head_angle = angle
        self._angle_well_1 = angle_well_1
        self._angle_well_2 = angle_well_2

        N = len(self._angle_buffer)
        self._angle_buffer[self._angle_buffer_ind] = self._head_angle
        self._angle_buffer_ind = (self._angle_buffer_ind + 1) % N

        # not completely populated with real data yet
        if -1000 in self._angle_buffer:
            return

        is_within_angle_range = (
            (
                abs(max(self._angle_buffer) - min(self._angle_buffer)) <=
                self.p_head['within_angle_range']
            )
        )

        x = (msg[0]['raw_x'] + msg[0]['raw_x2'])/2
        y = (msg[0]['raw_y'] + msg[0]['raw_y2'])/2
        self._center_well_dist = np.sqrt(
            (x - self._center_well_loc[0])**2 + (y - self._center_well_loc[1])**2
        ) * self.p['scale_factor']

        # this value is also used for replay event detection and describes
        # whether the animal is CURRENTLY near the center well. to be accurate,
        # it is important to minimize the decoder delay i.e.
        # config['decoder']['time_bin']['delay_samples']
        self._is_center_well_proximate = self._center_well_dist <= self.p['max_center_well_dist']

        ts = msg[0]['timestamp']

        if (
            is_within_angle_range and
            self._is_center_well_proximate and
            ts > self._head_event_ts + self._head_event_ls
        ):

            well = 0 # will this value ever be logged?
            send_shortcut_message = False
            record = False

            # # indeterminate
            # if (
            #     abs(angle - angle_well_1) <= self.p_head['well_angle_range'] and
            #     abs(angle - angle_well_2) <= self.p_head['well_angle_range']
            # ):
            #     self.class_log.warning(
            #         "Could not decide which well to choose! Animal is within "
            #         "the angle range of both wells"
            #     )

            # well 1
            if abs(angle - angle_well_1) <= self.p_head['well_angle_range']:

                print(
                    "Head direction event arm 1", np.around(angle, decimals=2),
                    "at time", np.around(ts/30000, decimals=2),
                    "angle to target", np.around(angle_well_1, decimals=2)
                )
                well = 1
                record = True
                send_shortcut_message = self._check_send_shortcut(
                    self.p_head['enabled']
                )

            # well 2
            if abs(angle - angle_well_2) <= self.p_head['well_angle_range']:

                print(
                    "Head direction event arm 2", np.around(angle, decimals=2),
                    "at time", np.around(ts/30000, decimals=2),
                    "angle to target", np.around(angle, decimals=2)
                )
                well = 2
                record = True
                send_shortcut_message = self._check_send_shortcut(
                    self.p_head['enabled']
                )

            if send_shortcut_message:
                self._trodes_client.send_statescript_shortcut_message(14)

            if record:
                self._head_event_ts = ts
                self.write_record(
                    binary_record.RecordIDs.STIM_HEAD_DIRECTION,
                    ts, send_shortcut_message, well,
                    msg[0]['raw_x'], msg[0]['raw_y'],
                    msg[0]['raw_x2'], msg[0]['raw_y2'],
                    angle, angle_well_1, angle_well_2,
                    self.p_head['well_angle_range'],
                    self.p_head['within_angle_range'],
                    self._center_well_dist,
                    self.p['max_center_well_dist'],
                    self.p_head['min_duration'],
                    self.p_head['rotate_180']
                )


    def _compute_angles(self, msg):
        """Compute head direction angles relative to the reward wells"""

        x1 = msg[0]['raw_x']
        y1 = msg[0]['raw_y']
        x2 = msg[0]['raw_x2']
        y2 = msg[0]['raw_y2']

        x = (x1 + x2)/2
        y = (y2 + y2)/2

        # For all of these calculations, since the origin is
        # at the top left of the image, we negate y2 - y1
        # in the call to np.arctan2() because we're used to
        # an origin at the bottom left of the image

        if self.p_head['rotate_180']:
            head_angle = (
                (180/np.pi) * np.arctan2(-(y1 - y2), x1 - x2)
            )
        else:
            head_angle = (
                (180/np.pi) * np.arctan2(-(y2 - y1), x2 - x1)
            )

        # 120 is arm 2
        angle_well_1 = np.random.choice([130])
        angle_well_1 = 180 / np.pi * (
            np.arctan2(-(self._well_1_y - y), self._well_1_x - x)
        )

        # 60 is arm 1
        angle_well_2 = np.random.choice([70])
        angle_well_2 = 180 / np.pi * (
            np.arctan2(-(self._well_2_y - y), self._well_2_x - x)
        )

        return head_angle, angle_well_1, angle_well_2

    def _update_posterior(self, msg):
        """Handle a message containing posterior data"""

        # set various indices and counts
        self._dec_ind = self._decoder_rank_ind_map[msg[0]['rank']]
        self._dd_ind = self._dd_inds[self._dec_ind]

        # run data processing methods
        self._update_spike_stats(msg)
        self._update_decode_stats(msg)

        if self.p['instructive']:
            self._find_replay_instructive(msg)
        else:
            self._find_replay(msg)

        # advance the relevant decoder data index and counters
        self._dd_inds[self._dec_ind] = (
            (self._dd_inds[self._dec_ind] + 1) %
            self.p_replay['sliding_window']
        )
        self._decoder_count[self._dec_ind] += 1

    def _update_spike_stats(self, msg):
        """Update spiking statistics"""

        ind = self._dec_ind

        # add new spike counts
        self._spike_count[ind] = msg[0]['spike_count']
        self._event_spike_count[ind, self._dd_ind] = msg[0]['spike_count']

        self._update_mua_stats(ind, msg)

        if self._decoder_count[ind] % self.p['num_dec_disp'] == 0:
            print(
                'Decoder', ind, 'firing rate:',
                '(mean:', np.around(self._bin_fr_means[ind], decimals=3),
                'std:', np.around(self._bin_fr_std[ind], decimals=3), ')',
            )

    def _update_mua_stats(self, ind, msg):
        """Update MUA-based spiking rates"""

        spike_rate = msg[0]['spike_count'] / self._dt

        # unlike the MUA, the binned spike firing rate stats
        # cannot be frozen or seeded with initial values, as
        # they are meant to be purely informative (no further
        # computation is done with them)
        (self._bin_fr_means[ind],
        self._bin_fr_M2[ind],
        self._bin_fr_N[ind]
        ) = utils.estimate_new_stats(
            spike_rate,
            self._bin_fr_means[ind],
            self._bin_fr_M2[ind],
            self._bin_fr_N[ind]
        )
        self._bin_fr_std[ind] = np.sqrt(
            self._bin_fr_M2[ind] / self._bin_fr_N[ind]
        )

        self._detect_mua_events(ind, spike_rate)

    def _detect_mua_events(self, ind, spike_rate):
        """Detect MUA burst events"""

        N = self.p['mua_window']
        self._mua_buf[ind, self._decoder_count[ind] % N] = spike_rate
        mua_datapoint = np.mean(self._mua_buf[ind])

        if not self.p['mua_freeze_stats']:
            (self._mua_means[ind],
            self._mua_M2[ind],
            self._mua_N[ind]
            ) = utils.estimate_new_stats(
            mua_datapoint,
            self._mua_means[ind],
            self._mua_M2[ind],
            self._mua_N[ind]
            )
            self._mua_std[ind] = np.sqrt(
                self._mua_M2[ind] / self._mua_N[ind]
            )

        sigma1 = self.p['mua_trigger_thresh']
        sigma2 = self.p['mua_end_thresh']
        if (
            not self._in_burst[ind] and
            mua_datapoint > self._mua_means[ind] + sigma1 * self._mua_std[ind]
        ):
            self._in_burst[ind] = True

        elif (
            self._in_burst[ind] and
            mua_datapoint <= self._mua_means[ind] + sigma2 * self._mua_std[ind]
        ):
            self._in_burst[ind] = False

    def _update_decode_stats(self, msg):
        """Update statistics based on new data containing
        posterior and likelihood estimates"""

        ind = self._dec_ind

        if self.p_replay['method'] == 'posterior':
            marginal_prob = msg[0]['posterior'].sum(axis=0)
            ci_decoder = msg[0]['cred_int_post']
        else: # use likelihood
            marginal_prob = msg[0]['likelihood']
            ci_decoder = msg[0]['cred_int_lk']

        decoder_argmax = np.argmax(marginal_prob)

        # add new credible intervals and argmax of decoder
        # probability
        self._dec_ci_buff[ind, self._dd_ind] = ci_decoder
        self._dec_argmax_buff[ind, self._dd_ind] = decoder_argmax

        # add new credible intervals and argmaxes from encoder
        # data
        self._enc_ci_buff[ind, self._dd_ind] = msg[0]['enc_cred_intervals']
        self._enc_argmax_buff[ind, self._dd_ind] = msg[0]['enc_argmaxes']

        self._update_prob_sums(marginal_prob)

    def _update_prob_sums(self, marginal_prob):
        """Compute probability sums for specific regions in the maze"""

        ind = self._dec_ind

        arm_probs = self._compute_arm_probs(marginal_prob)
        self._arm_ps_buff[ind, self._dd_ind] = arm_probs

        ps_arm1, ps_arm2, ps_arm1_base, ps_arm2_base = self._compute_region_probs(
            marginal_prob
        )

        # add new posterior/likelihood probability sums for desired regions
        # perhaps we want to compute probability sum for box eventually?
        self._region_ps_buff[ind, self._dd_ind, 0] = np.nan
        self._region_ps_buff[ind, self._dd_ind, 1] = ps_arm1
        self._region_ps_buff[ind, self._dd_ind, 2] = ps_arm2

        self._region_ps_base_buff[ind, self._dd_ind, 0] = np.nan
        self._region_ps_base_buff[ind, self._dd_ind, 1] = ps_arm1_base
        self._region_ps_base_buff[ind, self._dd_ind, 2] = ps_arm2_base

    def _compute_arm_probs(self, prob):
        """Compute the probability sum for each maze arm"""

        arm_probs = np.zeros(len(self.p['arm_coords']))
        for ii, (a, b) in enumerate(self.p['arm_coords']):
            arm_probs[ii] = prob[a:b+1].sum()

        return arm_probs

    def _compute_region_probs(self, prob):
        """Compute probability sums for specific regions in the maze"""

        # The particular two-arm maze this object was written for
        # does not change its topology, hence the hard-coding.
        # Nevertheless it might be useful to eventually make
        # this configurable if the position bin size changes,
        # for example
        ps_arm1 = prob[20:25].sum()
        ps_arm2 = prob[36:41].sum()
        ps_arm1_base = prob[13:18].sum()
        ps_arm2_base = prob[29:34].sum()

        return ps_arm1, ps_arm2, ps_arm1_base, ps_arm2_base

    def _find_replay(self, msg):
        """Look for a replay event for a noninstructive task"""

        ts = msg[0]['bin_timestamp_r']
        ind = self._dec_ind

        num_unique = np.count_nonzero(self._enc_ci_buff)

        # don't even bother looking for replay if the basic requirements
        # are not met
        if not (
            ts > self._replay_event_ts + self._replay_event_ls and
            num_unique >= self.p_replay['min_unique_trodes'] and
            self._is_center_well_proximate
        ):
            return

        if self._num_decoders == 2:

            primary_arm_thresh = self.p_replay['primary_arm_threshold']
            secondary_arm_thresh = self.p_replay['secondary_arm_threshold']
            other_arm_thresh = self.p_replay['other_arm_threshold']

            avg_arm_ps_1 = np.mean(self._arm_ps_buff[0], axis=0)
            avg_arm_ps_2 = np.mean(self._arm_ps_buff[1], axis=0)

            # if at least one of the decoders crosses the primary
            # threshold, then we determine which of them has the
            # higher average arm probability sum. the decoder with
            # the lower average arm probability sum has to cross
            # the secondary threshold

            # arm 1 candidate event
            if (
                avg_arm_ps_1[1] > primary_arm_thresh or
                avg_arm_ps_2[1] > primary_arm_thresh
            ):

                if (
                    avg_arm_ps_1[1] > avg_arm_ps_2[1] and
                    avg_arm_ps_2[1] > secondary_arm_thresh and
                    np.all(avg_arm_ps_1[[0, 2]] < other_arm_thresh) and
                    np.all(avg_arm_ps_2[[0, 2]] < other_arm_thresh)
                ):

                    self._handle_replay(1, msg)

                elif (
                    avg_arm_ps_2[1] > avg_arm_ps_1[1] and
                    avg_arm_ps_1[1] > secondary_arm_thresh and
                    np.all(avg_arm_ps_1[[0, 2]] < other_arm_thresh) and
                    np.all(avg_arm_ps_2[[0, 2]] < other_arm_thresh)
                ):

                    self._handle_replay(1, msg)

            # arm 2 candidate event
            elif (
                avg_arm_ps_1[2] > primary_arm_thresh or
                avg_arm_ps_2[2] > primary_arm_thresh
            ):

                if (
                    avg_arm_ps_1[2] > avg_arm_ps_2[2] and
                    avg_arm_ps_2[2] > secondary_arm_thresh and
                    np.all(avg_arm_ps_1[[0, 1]] < other_arm_thresh) and
                    np.all(avg_arm_ps_2[[0, 1]] < other_arm_thresh)
                ):
                    self._handle_replay(2, msg)

                elif (
                    avg_arm_ps_2[2] > avg_arm_ps_1[2] and
                    avg_arm_ps_1[2] > secondary_arm_thresh and
                    np.all(avg_arm_ps_1[[0, 1]] < other_arm_thresh) and
                    np.all(avg_arm_ps_2[[0, 1]] < other_arm_thresh)
                ):
                    self._handle_replay(2, msg)

        else:

            arm_thresh = self.p_replay['primary_arm_threshold']
            other_arm_thresh = self.p_replay['other_arm_threshold']

            avg_arm_ps = np.mean(self._arm_ps_buff[ind], axis=0)

            # arm 1 candidate event
            if (
                avg_arm_ps[1] > arm_thresh and
                np.all(avg_arm_ps[[0, 2]] < other_arm_thresh)
            ):
                self._handle_replay(1, msg)

            # arm 2 candidate event
            elif (
                avg_arm_ps[2] > arm_thresh and
                np.all(avg_arm_ps[[0, 1]] < other_arm_thresh)
            ):
                self._handle_replay(2, msg)

    def _handle_replay(self, arm, msg):
        """Handle a replay event for a non-instructive task"""

        # assumes already satisfied event lockout and minimum unique
        # trodes criteria. all these events should therefore be recorded

        print(f"Replay arm {arm} detected")

        self._replay_event_ts = msg[0]['bin_timestamp_r']

        num_unique = np.count_nonzero(self._enc_ci_buff)
        print(f"Unique trodes: {num_unique}")

        send_shortcut = self._check_send_shortcut(
            self.p_replay['enabled'] and
            arm == self.p_replay['target_arm']
        )

        if send_shortcut:
            self._trodes_client.send_statescript_shortcut_message(14)
            self._num_rewards[arm] += 1
            self.send_interface.send_num_rewards(self._num_rewards)
            print(f"Replay arm {arm} rewarded")

        self.write_record(
            binary_record.RecordIDs.STIM_MESSAGE,
            msg[0]['bin_timestamp_l'], msg[0]['bin_timestamp_r'],
            send_shortcut, self._delay, self._current_vel, self._current_pos,
            self._task_state, arm, self.p_replay['target_arm'],
            self.p_replay['primary_arm_threshold'], self._max_repeats,
            self._replay_window_time, self.p['instructive'],
            num_unique, self._center_well_dist,
            self.p['max_center_well_dist'],
            self._is_in_multichannel_ripple['standard'],
            self._is_in_multichannel_ripple['cond'],
            self._is_in_multichannel_ripple['content'],
            self._is_in_consensus_ripple['standard'],
            self._is_in_consensus_ripple['cond'],
            self._is_in_consensus_ripple['content'],
            *self._in_burst, *self._spike_count,
            *self._event_spike_count.sum(axis=1), *self._bin_fr_means,
            *self._enc_ci_buff.mean(axis=-1).mean(axis=-1),
            *self._region_ps_buff.mean(axis=1).flatten(),
            *self._region_ps_base_buff.mean(axis=1).flatten(),
            *self._arm_ps_buff.mean(axis=1).flatten()
        )

    def _find_replay_instructive(self, msg):
        """Look for a potential replay event for an instructive task"""

        ts = msg[0]['bin_timestamp_r']
        ind = self._dec_ind

        if self._num_decoders == 2:
            raise NotImplementedError(
                "Finding instructive replay events is not implemented "
                "for 2 decoders"
            )
        else:
            num_unique = np.count_nonzero(self._enc_ci_buff)

            # don't even bother looking for replay if the basic requirements are not
            # met
            if not (
                ts > self._replay_event_ts + self._replay_event_ls and
                num_unique >= self.p_replay['min_unique_trodes'] and
                self._is_center_well_proximate
            ):
                return

            arm_thresh = self.p_replay['primary_arm_threshold']
            other_arm_thresh = self.p_replay['other_arm_threshold']

            avg_region_ps = np.mean(self._region_ps_buff[ind], axis=0)
            avg_region_ps_base = np.mean(self._region_ps_base_buff[ind], axis=0)
            avg_arm_ps = np.mean(self._arm_ps_buff[ind], axis=0)

            # arm 1 candidate event
            if (
                avg_region_ps[1] > arm_thresh and
                avg_region_ps_base[1] > arm_thresh and
                np.all(avg_arm_ps[[0, 2]] < other_arm_thresh)
            ):
                self._handle_replay_instructive(1, msg)

            # arm 2 candidate event
            elif (
                avg_region_ps[2] > arm_thresh and
                avg_region_ps_base[2] > arm_thresh and
                np.all(avg_arm_ps[[0, 1]] < other_arm_thresh)
            ):
                self._handle_replay_instructive(2, msg)

    def _handle_replay_instructive(self, arm, msg):
        """Handle a replay event for an instructive task"""

        # assumes already satisfied event lockout and minimum unique
        # trodes criteria. all these events should therefore be recorded

        print(f"INSTRUCTIVE: Replay arm {arm} detected")

        self._replay_event_ts = msg[0]['bin_timestamp_r']

        num_unique = np.count_nonzero(self._enc_ci_buff)
        print(f"INSTRUCTIVE: Unique trodes: {num_unique}")

        outer_arm_visited = utils.get_last_num(self.p['instructive_file'])

        send_shortcut = self._check_send_shortcut(
            self.p_replay['enabled'] and
            arm == self.p_replay['target_arm'] and
            outer_arm_visited
        )

        if send_shortcut:
            self._trodes_client.send_statescript_shortcut_message(14)
            print(f"INSTRUCTIVE: Replay target arm {arm} rewarded")
            utils.write_text_file(self.p['instructive_file'], 0)
            self._instr_rewarded_arms[1:] = self._instr_rewarded_arms[:-1]
            self._instr_rewarded_arms[0] = arm
            self._num_rewards[arm] += 1
            self.send_interface.send_num_rewards(self._num_rewards)
            self._choose_next_instructive_target()

        self.write_record(
            binary_record.RecordIDs.STIM_MESSAGE,
            msg[0]['bin_timestamp_l'], msg[0]['bin_timestamp_r'],
            send_shortcut, self._delay,
            self._current_vel, self._current_pos,
            self._task_state, arm, self.p_replay['target_arm'],
            self.p_replay['primary_arm_threshold'], self._max_repeats,
            self._replay_window_time, self.p['instructive'],
            num_unique, self._center_well_dist,
            self.p['max_center_well_dist'],
            self._is_in_multichannel_ripple['standard'],
            self._is_in_multichannel_ripple['cond'],
            self._is_in_multichannel_ripple['content'],
            self._is_in_consensus_ripple['standard'],
            self._is_in_consensus_ripple['cond'],
            self._is_in_consensus_ripple['content'], *self._spike_count,
            *self._event_spike_count.sum(axis=1), *self._bin_fr_means,
            *self._enc_ci_buff.mean(axis=-1).mean(axis=-1),
            *self._region_ps_buff.mean(axis=1).flatten(),
            *self._region_ps_base_buff.mean(axis=1).flatten(),
            *self._arm_ps_buff.mean(axis=1).flatten()
        )

    def _choose_next_instructive_target(self):
        """Choose next target arm for an instructive task"""

        if np.all(self._instr_rewarded_arms == 1):
            print('INSTRUCTIVE: switch to arm 2')
            self.p_replay['target_arm'] = 2
        elif np.all(self._instr_rewarded_arms == 2):
            print('INSTRUCTIVE: switch to arm 1')
            self.p_replay['target_arm'] = 1
        else:
            self.p_replay['target_arm'] = np.random.choice([1,2],1)[0]
        print(f"INSTRUCTIVE: New target arm: {self.p_replay['target_arm']}")

    def _check_send_shortcut(self, other_condition):
        """Whether or not a shortcut message should be sent"""

        return self._task_state == 2 and other_condition

    def _init_ripple_misc(self, rtrodes, ripple_types):
        """Initialize data used for dealing with ripple data"""

        self._is_in_multichannel_ripple = {
            rtype: False for rtype in ripple_types
        }
        self._is_in_consensus_ripple = deepcopy(
            self._is_in_multichannel_ripple
        )

        self._rtrodes = np.array(rtrodes, dtype=int)

        # not recorded, but used for ripple detection book-keeping
        self._rtrode_ind_map = {}
        for ii, trode in enumerate(rtrodes):
            self._rtrode_ind_map[trode] = ii

        # will be set to variable-length list as needed, see
        # _update_ripple_status()
        self._active_trodes = {
            rtype: None for rtype in ripple_types
        }

        # ripple detection data recorded to disk
        # starts and ends of ripples
        self._ripple_ts = {
            rtype: np.full((len(rtrodes), 2), -1, dtype=int)
            for rtype in ripple_types
        }
        self._is_rtrode_active = {
            rtype: np.zeros(len(rtrodes), dtype=bool)
            for rtype in ripple_types
        }
        self._ripple_trigger_trode = {
            rtype: -1 for rtype in ripple_types
        }
        self._ripple_sms = { # shorthand for "shortcut message sent"
            rtype: False for rtype in ripple_types
        }
        self._cons_ripple_sms = deepcopy(self._ripple_sms)

        # suprathreshold window samples
        self._stwin_samples = int(
            np.around(
                self._config['stimulation']['ripples']['suprathreshold_period'] *
                self._config['sampling_rate']['spikes'],
                decimals=0
            )
        )

    def _init_head_dir(self):
        """Initialize data relevant to head direction data"""

        self._head_angle = 0
        self._center_well_loc = self._config['stimulation']['center_well_loc']

        well_loc = self._config['stimulation']['head_direction']['well_loc']
        self._well_1_x = well_loc[0][0]
        self._well_1_y = well_loc[0][1]
        self._well_2_x = well_loc[1][0]
        self._well_2_y = well_loc[1][1]

    def _init_data_buffers(self):
        """Initialize data objects"""

        # head direction params
        # only an approximation since camera module timestamps do not come in at
        # regularly spaced time intervals (although we assume the acquisition of
        # frames is more or less at a constant frame rate)
        div, rem = divmod(
            (
                self._config['sampling_rate']['position'] *
                self._config['stimulation']['head_direction']['min_duration']
            ),
            1
        )
        if rem:
            div += 1
        self._angle_buffer = np.ones(div) * -1000
        self._angle_buffer_ind = 0

        # generate the lookup mapping. doesn't need to be an OrderedDict
        self._decoder_rank_ind_map = {} # key: rank, value: index
        for ii, rank in enumerate(self._config['rank']['decoders']):
            self._decoder_rank_ind_map[rank] = ii

        N = self._config['stimulation']['replay']['sliding_window']
        num_trodes = self._config['decoder']['cred_int_bufsize']
        num_decoders = self._num_decoders

        self._dec_ind = 0 # decoder index of current posterior message
        self._dd_inds = [0] * num_decoders # shorthand for decode data

        # dim 2 is 3 because 3 regions - box, arm1, arm2
        # _ps_ - shorthand for probability sum
        self._arm_ps_buff = np.zeros((num_decoders, N, 3))
        self._region_ps_buff = np.zeros_like(self._arm_ps_buff)
        self._region_ps_base_buff = np.zeros_like(self._arm_ps_buff)

        self._dec_ci_buff = np.zeros((num_decoders, N))
        self._dec_argmax_buff = np.zeros_like(self._dec_ci_buff)

        self._enc_ci_buff = np.zeros((num_decoders, N, num_trodes))
        self._enc_argmax_buff = np.zeros_like(self._enc_ci_buff)

        # running stats of spiking rate
        self._bin_fr_means = np.zeros(num_decoders)
        self._bin_fr_M2 = np.zeros(num_decoders)
        self._bin_fr_N = np.zeros(num_decoders)
        self._bin_fr_std = np.zeros(num_decoders)
        self._dt = (
            self._config['decoder']['time_bin']['samples'] /
            self._config['sampling_rate']['spikes']
        )

        self._spike_count = np.zeros(num_decoders, dtype=int)
        self._event_spike_count = np.zeros((num_decoders, N), dtype=int)

        # stats of mua
        self._mua_means = np.zeros(num_decoders)
        self._mua_M2 = np.zeros(num_decoders)
        self._mua_N = np.zeros(num_decoders)
        self._mua_std = np.zeros(num_decoders)
        self._mua_buf = np.zeros((
            num_decoders, self._config['mua']['moving_avg_window']
        ))

        # whether mua threshold crossed
        self._in_burst = np.full(num_decoders, False, dtype=bool)

    def _seed_mua_stats(self):
        """Set the initial MUA stats"""

        try:
            for rank, ind in self._decoder_rank_ind_map.items():
                self._mua_means[ind] = self._config['mua']['custom_mean'][rank]
                self._mua_N[ind] = 1
                self._mua_std[ind] = self._config['mua']['custom_std'][rank]
                self._mua_M2[ind] = self._mua_std[ind]**2 * self._mua_N[ind]
                self.class_log.debug(f"Seeded MUA stats for decoder rank {rank}")
        except:
            pass

    def _init_stim_params(self):
        """Initialize parameters governing stimulation"""

        # Convention
        # ts - timestamp
        # ls - lockout samples

        ##################################################################
        # Replay
        self._replay_event_ts = 0
        self._replay_event_ls = int(
            self._config['sampling_rate']['spikes'] *
            self._config['stimulation']['replay']['event_lockout']
        )

        ##################################################################
        # Ripples
        ripple_types = ('standard', 'cond', 'content')
        self._ripple_event_ts = {
            rtype: 0 for rtype in ripple_types
        }
        self._ripple_event_ls = int(
            self._config['sampling_rate']['spikes'] *
            self._config['stimulation']['ripples']['event_lockout']
        )

        # Initial consensus ripple variables same as for multichannel
        # ripple variables
        self._cons_ripple_event_ts = {
            rtype: 0 for rtype in ripple_types
        }
        self._cons_ripple_event_ls = self._ripple_event_ls

        ##################################################################
        # Head direction
        self._head_event_ts = 0
        self._head_event_ls = int(
            self._config['sampling_rate']['spikes'] *
            self._config['stimulation']['head_direction']['event_lockout']
        )

    def _init_params(self):
        """Initialize parameters used by this object"""

        self.p = {}
        self.p['instructive_file'] = self._config[self._config['datasource']]['instructive_file']
        self.p['scale_factor'] = self._config['kinematics']['scale_factor']
        self.p['instructive'] = self._config['stimulation']['instructive']
        # self.p['reward_mode'] = self._config['stimulation']['reward_mode']
        # self.p['shortcut_msg_on'] = self._config['stimulation']['shortcut_msg_on']
        self.p['num_pos_points'] = self._config['stimulation']['num_pos_points']
        self.p['num_pos_disp'] = self._config['display']['stim_decider']['position']
        self.p['num_dec_disp'] = self._config['display']['stim_decider']['decoding_bins']
        self.p['max_center_well_dist'] = self._config['stimulation']['max_center_well_dist']
        self.p['arm_coords'] = self._config['encoder']['position']['arm_coords']
        self.p['mua_trigger_thresh'] = self._config['mua']['threshold']['trigger']
        self.p['mua_end_thresh'] = self._config['mua']['threshold']['end']
        self.p['mua_window'] = self._config['mua']['moving_avg_window']
        self.p['mua_freeze_stats'] = self._config['mua']['freeze_stats']

        # verify some inputs
        replay_method = self._config['stimulation']['replay']['method']
        if replay_method not in ('posterior', 'likelihood'):
            raise ValueError(
                f"Invalid method {replay_method} for replay"
            )

        ripple_method = self._config['stimulation']['ripples']['method']
        if ripple_method not in ('multichannel', 'consensus'):
            raise ValueError(
                f"Invalid method {ripple_method} for ripples"
            )

        # copy replay, ripples, and head direction config information
        # into separate dictionaries
        self.p_replay = {}
        for k, v in self._config['stimulation']['replay'].items():
            self.p_replay[k] = v

        self.p_ripples = {}
        for k, v in self._config['stimulation']['ripples'].items():
            self.p_ripples[k] = v

        self.p_head = {}
        for k, v in self._config['stimulation']['head_direction'].items():
            self.p_head[k] = v
